# Supplementary material for: Bis{N-ethyl-2-[3-(hy­droxy­imino-κN)butan-2-yl­idene]hydrazinecarbothio­amide-κ2 N 2,S}nickel(II) dichloride
Source: Acta Crystallogr Sect E Struct Rep Online. 2012 Jan 21;68(Pt 2):m183–4. doi: 10.1107/S1600536811055383 (PMC3274909; doi:10.1107/S1600536811055383)
Supplement: Supplementary file 1 [file e-68-0m183-sup1.cif]

##############################################################################
#                                                                            #
# This CIF contains the data in a paper accepted for publication in          #
# Acta Crystallographica Section E. It conforms to the requirements of       #
# Notes for Authors for Acta Crystallographica Section E, and has been       #
# peer reviewed under the auspices of the IUCr Commission on Journals.       #
#                                                                            #
# Full details of the Crystallographic Information File format               #
# are given in the paper "The Crystallographic Information File (CIF):       #
# a New Standard Archive File for Crystallography" by S. R. Hall, F. H.      #
# Allen and I. D. Brown [Acta Cryst. (1991), A47, 655-685].                  #
#                                                                            #
# The current version of the core CIF dictionary is obtainable from          #
# ftp://ftp.iucr.org/pub/cif_core.dic.                                       #
#                                                                            #
# Software is freely available for graphical display of the structure(s)     #
# in this CIF. For information consult the CIF software page                 #
# http://www.iucr.org/resources/cif/software.                                #
#                                                                            #
# This file may be used for bona fide research purposes within the           #
# scientific community so long as proper attribution is given to the journal # 
# article from which it was obtained.                                        #
#                                                                            #
##############################################################################
data_I
_audit_creation_method     SHELXL-97
_chemical_name_systematic
;
Bis{<i>N</i>-ethyl-2-[3-(hydroxyimino-\k<i>N</i>)butan-2-
ylidene]hydrazinecarbothioamide-\k^2^<i>N</i>^2^,<i>S</i>}nickel(II) dichloride
;
_chemical_name_common     ?
_chemical_formula_moiety     'C14 H28 N8 Ni O2 S2 2+, 2(Cl -)'
_chemical_formula_sum     'C14 H28 Cl2 N8 Ni O2 S2'
_chemical_formula_iupac     '[Ni (C7 H14 N4 O S)2] Cl2'
_chemical_formula_weight     534.17
_chemical_melting_point     ?
_symmetry_cell_setting     monoclinic
_symmetry_space_group_name_H-M     'P 21/c'
_symmetry_space_group_name_Hall     '-P 2ybc'
loop_
    _symmetry_equiv_pos_as_xyz
    'x, y, z'
    '-x, y+1/2, -z+1/2'
    '-x, -y, -z'
    'x, -y-1/2, z-1/2'
_cell_length_a     18.4990(11)
_cell_length_b     14.2097(9)
_cell_length_c     9.2422(6)
_cell_angle_alpha     90.00
_cell_angle_beta     98.5420(10)
_cell_angle_gamma     90.00
_cell_volume     2402.5(3)
_cell_formula_units_Z     4
_cell_measurement_reflns_used     7955
_cell_measurement_theta_min     2.65
_cell_measurement_theta_max     31.47
_cell_measurement_temperature     293(2)
_cell_special_details     ?
_exptl_crystal_description     'Block'
_exptl_crystal_colour     'Purple'
_exptl_crystal_size_max     0.42
_exptl_crystal_size_mid     0.20
_exptl_crystal_size_min     0.12
_exptl_crystal_density_diffrn     1.477
_exptl_crystal_density_meas     ?
_exptl_crystal_density_method     'not measured'
_exptl_crystal_F_000     1112
_exptl_absorpt_coefficient_mu     1.230
_exptl_absorpt_correction_type     multi-scan
_exptl_absorpt_process_details     '(SADABS; Bruker, 2005)'
_exptl_absorpt_correction_T_min     0.6254
_exptl_absorpt_correction_T_max     0.8694
_exptl_special_details     ?
_diffrn_ambient_temperature     293(2)
_diffrn_radiation_type     MoK\a
_diffrn_radiation_wavelength     0.71073
_diffrn_radiation_source     'fine-focus sealed tube'
_diffrn_radiation_monochromator     graphite
_diffrn_measurement_device_type     'Bruker APEXII CCD'
_diffrn_measurement_method     '\f and \w scans'
_diffrn_detector_area_resol_mean     ?
_diffrn_reflns_number     30693
_diffrn_reflns_av_R_equivalents     0.0296
_diffrn_reflns_av_sigmaI/netI     0.0279
_diffrn_reflns_theta_min     2.65
_diffrn_reflns_theta_max     31.81
_diffrn_reflns_theta_full     31.81
_diffrn_measured_fraction_theta_max     0.996
_diffrn_measured_fraction_theta_full     0.996
_diffrn_reflns_limit_h_min     -27
_diffrn_reflns_limit_h_max     24
_diffrn_reflns_limit_k_min     -21
_diffrn_reflns_limit_k_max     19
_diffrn_reflns_limit_l_min     -12
_diffrn_reflns_limit_l_max     13
_diffrn_standards_number     0
_diffrn_standards_interval_count     ?
_diffrn_standards_interval_time     ?
_diffrn_standards_decay_%     ?
_refine_special_details
;
Refinement of <i>F</i>^2^ against ALL reflections. The weighted <i>R</i>-factor
<i>wR</i> and goodness of fit <i>S</i> are based on <i>F</i>^2^, conventional
<i>R</i>-factors <i>R</i> are based on <i>F</i>, with <i>F</i> set to zero for
negative <i>F</i>^2^. The threshold expression of <i>F</i>^2^ >
\s(<i>F</i>^2^) is used only for calculating <i>R</i>-factors(gt) <i>etc</i>.
and is not relevant to the choice of reflections for refinement.
<i>R</i>-factors based on <i>F</i>^2^ are statistically about twice as large
as those based on <i>F</i>, and <i>R</i>- factors based on ALL data will be
even larger.
;
_reflns_number_total     8190
_reflns_number_gt     6071
_reflns_threshold_expression     I>2sigma(I)
_refine_ls_structure_factor_coef     Fsqd
_refine_ls_matrix_type     full
_refine_ls_R_factor_all     0.0531
_refine_ls_R_factor_gt     0.0330
_refine_ls_wR_factor_gt     0.0801
_refine_ls_wR_factor_ref     0.0892
_refine_ls_goodness_of_fit_ref     1.030
_refine_ls_restrained_S_all     1.030
_refine_ls_number_reflns     8190
_refine_ls_number_parameters     292
_refine_ls_number_restraints     0
_refine_ls_hydrogen_treatment     mixed
_refine_ls_weighting_scheme     calc
_refine_ls_weighting_details
         'calc w=1/[\s^2^(Fo^2^)+(0.0413P)^2^+0.4822P] where P=(Fo^2^+2Fc^2^)/3'
_atom_sites_solution_hydrogens     geom
_atom_sites_solution_primary     direct
_atom_sites_solution_secondary     difmap
_refine_ls_shift/su_max     0.001
_refine_ls_shift/su_mean     0.000
_refine_diff_density_max     0.660
_refine_diff_density_min     -0.357
_refine_ls_extinction_method     none
_refine_ls_extinction_coef     ?
loop_
    _atom_type_symbol
    _atom_type_description
    _atom_type_scat_dispersion_real
    _atom_type_scat_dispersion_imag
    _atom_type_scat_source
    'C' 'C' 0.0033 0.0016
                         'International Tables Vol C Tables 4.2.6.8 and 6.1.1.4'
    'H' 'H' 0.0000 0.0000
                         'International Tables Vol C Tables 4.2.6.8 and 6.1.1.4'
    'N' 'N' 0.0061 0.0033
                         'International Tables Vol C Tables 4.2.6.8 and 6.1.1.4'
    'O' 'O' 0.0106 0.0060
                         'International Tables Vol C Tables 4.2.6.8 and 6.1.1.4'
    'S' 'S' 0.1246 0.1234
                         'International Tables Vol C Tables 4.2.6.8 and 6.1.1.4'
    'Cl' 'Cl' 0.1484 0.1585
                         'International Tables Vol C Tables 4.2.6.8 and 6.1.1.4'
    'Ni' 'Ni' 0.3393 1.1124
                         'International Tables Vol C Tables 4.2.6.8 and 6.1.1.4'
_computing_data_collection     'APEX2 (Bruker, 2005)'
_computing_cell_refinement     'SAINT (Bruker, 2005)'
_computing_data_reduction     'SAINT (Bruker, 2005)'
_computing_structure_solution     'SHELXS97 (Sheldrick, 2008)'
_computing_structure_refinement     'SHELXL97 (Sheldrick, 2008)'
_computing_molecular_graphics     'SHELXTL (Sheldrick, 2008)'
_computing_publication_material
                             'SHELXTL (Sheldrick, 2008) and PLATON (Spek, 2009)'
loop_
    _atom_site_type_symbol
    _atom_site_label
    _atom_site_fract_x
    _atom_site_fract_y
    _atom_site_fract_z
    _atom_site_U_iso_or_equiv
    _atom_site_adp_type
    _atom_site_calc_flag
    _atom_site_refinement_flags
    _atom_site_occupancy
    _atom_site_symmetry_multiplicity
    _atom_site_disorder_assembly
    _atom_site_disorder_group
    Ni Ni1 0.254705(10) 0.544056(14) 0.720936(19) 0.03000(6) Uani d . 1 1 . .
    S S1 0.19095(2) 0.69236(3) 0.69747(5) 0.04214(10) Uani d . 1 1 . .
    S S2 0.33886(2) 0.59247(4) 0.55926(4) 0.04259(11) Uani d . 1 1 . .
    O O1 0.32326(8) 0.33683(10) 0.76904(16) 0.0528(3) Uani d . 1 1 . .
    O O2 0.15128(7) 0.47332(11) 0.94881(14) 0.0493(3) Uani d . 1 1 . .
    N N1 0.27241(7) 0.39758(10) 0.69614(14) 0.0355(3) Uani d . 1 1 . .
    N N2 0.17389(7) 0.50408(10) 0.56264(13) 0.0318(3) Uani d . 1 1 . .
    N N3 0.12478(8) 0.56856(10) 0.50132(15) 0.0376(3) Uani d . 1 1 . .
    N N4 0.07395(8) 0.71317(11) 0.49656(17) 0.0422(3) Uani d . 1 1 . .
    N N5 0.21534(7) 0.51429(10) 0.92075(14) 0.0345(3) Uani d . 1 1 . .
    N N6 0.33784(7) 0.58110(9) 0.87569(13) 0.0322(3) Uani d . 1 1 . .
    N N7 0.40248(8) 0.61137(11) 0.83749(15) 0.0405(3) Uani d . 1 1 . .
    N N8 0.47653(9) 0.63277(13) 0.66593(19) 0.0510(4) Uani d . 1 1 . .
    C C1 0.17121(8) 0.41842(12) 0.51582(16) 0.0351(3) Uani d . 1 1 . .
    C C2 0.22784(9) 0.35631(12) 0.59529(17) 0.0373(3) Uani d . 1 1 . .
    C C3 0.11569(11) 0.38175(14) 0.39472(19) 0.0484(4) Uani d . 1 1 . .
    H H3A 0.1058 0.4288 0.3199 0.073 Uiso calc R 1 1 . .
    H H3B 0.0714 0.3668 0.4324 0.073 Uiso calc R 1 1 . .
    H H3C 0.1343 0.3261 0.3542 0.073 Uiso calc R 1 1 . .
    C C4 0.23136(14) 0.25422(14) 0.5599(3) 0.0642(6) Uani d . 1 1 . .
    H H4A 0.2650 0.2233 0.6340 0.096 Uiso calc R 1 1 . .
    H H4B 0.2477 0.2468 0.4667 0.096 Uiso calc R 1 1 . .
    H H4C 0.1837 0.2268 0.5563 0.096 Uiso calc R 1 1 . .
    C C5 0.32848(9) 0.58058(12) 1.01105(16) 0.0363(3) Uani d . 1 1 . .
    C C6 0.25807(9) 0.53975(12) 1.03697(16) 0.0360(3) Uani d . 1 1 . .
    C C7 0.38261(11) 0.61688(17) 1.13467(19) 0.0564(5) Uani d . 1 1 . .
    H H7A 0.4071 0.6708 1.1026 0.085 Uiso calc R 1 1 . .
    H H7B 0.4178 0.5687 1.1662 0.085 Uiso calc R 1 1 . .
    H H7C 0.3577 0.6344 1.2146 0.085 Uiso calc R 1 1 . .
    C C8 0.24030(12) 0.52761(18) 1.18843(19) 0.0585(6) Uani d . 1 1 . .
    H H8A 0.1939 0.4968 1.1841 0.088 Uiso calc R 1 1 . .
    H H8B 0.2382 0.5882 1.2337 0.088 Uiso calc R 1 1 . .
    H H8C 0.2775 0.4901 1.2448 0.088 Uiso calc R 1 1 . .
    C C9 0.12641(8) 0.65727(11) 0.55863(16) 0.0336(3) Uani d . 1 1 . .
    C C10 0.06787(12) 0.81258(14) 0.5282(2) 0.0518(5) Uani d . 1 1 . .
    H H10A 0.1130 0.8444 0.5164 0.062 Uiso calc R 1 1 . .
    H H10B 0.0596 0.8208 0.6286 0.062 Uiso calc R 1 1 . .
    C C11 0.00570(14) 0.85451(17) 0.4263(3) 0.0682(6) Uani d . 1 1 . .
    H H11A 0.0035 0.9210 0.4438 0.102 Uiso calc R 1 1 . .
    H H11B -0.0393 0.8257 0.4429 0.102 Uiso calc R 1 1 . .
    H H11C 0.0130 0.8437 0.3270 0.102 Uiso calc R 1 1 . .
    C C12 0.41003(9) 0.61232(12) 0.69315(17) 0.0365(3) Uani d . 1 1 . .
    C C13 0.49817(12) 0.64029(17) 0.5214(2) 0.0592(5) Uani d . 1 1 . .
    H H13A 0.4789 0.6980 0.4747 0.071 Uiso calc R 1 1 . .
    H H13B 0.4783 0.5878 0.4612 0.071 Uiso calc R 1 1 . .
    C C14 0.58014(14) 0.64005(19) 0.5352(3) 0.0805(8) Uani d . 1 1 . .
    H H14A 0.5944 0.6431 0.4395 0.121 Uiso calc R 1 1 . .
    H H14B 0.5990 0.5833 0.5831 0.121 Uiso calc R 1 1 . .
    H H14C 0.5994 0.6935 0.5916 0.121 Uiso calc R 1 1 . .
    Cl Cl1 0.03036(3) 0.42615(5) 0.70489(5) 0.06167(15) Uani d . 1 1 . .
    Cl Cl2 0.43204(3) 0.39179(4) 1.01970(8) 0.07468(19) Uani d . 1 1 . .
    H H1N4 0.0469(11) 0.6925(15) 0.440(2) 0.043(6) Uiso d . 1 1 . .
    H H1O2 0.1237(14) 0.4674(16) 0.869(3) 0.063(7) Uiso d . 1 1 . .
    H H1N7 0.4416(12) 0.6072(15) 0.903(2) 0.050(6) Uiso d . 1 1 . .
    H H1N3 0.0897(12) 0.5517(14) 0.456(2) 0.046(6) Uiso d . 1 1 . .
    H H1O1 0.3480(13) 0.3666(16) 0.829(3) 0.055(7) Uiso d . 1 1 . .
    H H1N8 0.5085(13) 0.6376(15) 0.742(2) 0.055(6) Uiso d . 1 1 . .
loop_
    _atom_site_aniso_label
    _atom_site_aniso_U_11
    _atom_site_aniso_U_22
    _atom_site_aniso_U_33
    _atom_site_aniso_U_12
    _atom_site_aniso_U_13
    _atom_site_aniso_U_23
    Ni1 0.02577(10) 0.03547(11) 0.02620(9) -0.00196(8) -0.00457(6) -0.00166(7)
    S1 0.0396(2) 0.0390(2) 0.0418(2) 0.00331(17) -0.01353(16) -0.00551(16)
    S2 0.0354(2) 0.0605(3) 0.03009(18) -0.00913(19) -0.00085(14) 0.00010(17)
    O1 0.0535(8) 0.0468(8) 0.0519(7) 0.0120(6) -0.0134(6) -0.0010(6)
    O2 0.0352(7) 0.0699(9) 0.0409(6) -0.0168(6) -0.0004(5) 0.0024(6)
    N1 0.0325(7) 0.0383(7) 0.0339(6) 0.0037(5) -0.0007(5) 0.0004(5)
    N2 0.0265(6) 0.0375(7) 0.0294(5) -0.0032(5) -0.0027(4) -0.0015(5)
    N3 0.0293(7) 0.0418(8) 0.0367(7) -0.0015(6) -0.0116(5) -0.0021(5)
    N4 0.0345(8) 0.0467(8) 0.0407(7) 0.0033(6) -0.0094(6) 0.0010(6)
    N5 0.0284(6) 0.0406(7) 0.0329(6) -0.0031(5) -0.0014(5) -0.0009(5)
    N6 0.0267(6) 0.0373(7) 0.0301(6) -0.0021(5) -0.0042(4) -0.0001(5)
    N7 0.0287(7) 0.0552(9) 0.0345(6) -0.0070(6) -0.0062(5) 0.0000(6)
    N8 0.0317(8) 0.0696(11) 0.0509(9) -0.0086(7) 0.0035(6) 0.0000(8)
    C1 0.0299(8) 0.0434(9) 0.0310(7) -0.0063(6) 0.0010(5) -0.0059(6)
    C2 0.0375(8) 0.0375(8) 0.0363(7) -0.0027(7) 0.0037(6) -0.0039(6)
    C3 0.0464(10) 0.0529(11) 0.0416(8) -0.0103(8) -0.0073(7) -0.0127(8)
    C4 0.0733(15) 0.0421(11) 0.0715(14) 0.0015(10) -0.0082(11) -0.0138(10)
    C5 0.0341(8) 0.0420(9) 0.0293(6) -0.0019(7) -0.0070(6) -0.0018(6)
    C6 0.0366(8) 0.0408(8) 0.0287(6) -0.0006(7) -0.0017(6) 0.0004(6)
    C7 0.0516(11) 0.0787(14) 0.0341(8) -0.0182(10) -0.0090(7) -0.0095(9)
    C8 0.0573(12) 0.0867(16) 0.0300(8) -0.0173(11) 0.0020(7) 0.0016(9)
    C9 0.0272(7) 0.0411(8) 0.0306(6) -0.0015(6) -0.0018(5) 0.0019(6)
    C10 0.0532(11) 0.0482(11) 0.0497(10) 0.0130(9) -0.0064(8) 0.0007(8)
    C11 0.0692(15) 0.0600(13) 0.0677(13) 0.0232(11) -0.0153(11) 0.0093(11)
    C12 0.0301(8) 0.0401(8) 0.0379(7) -0.0024(6) 0.0001(6) 0.0004(6)
    C13 0.0509(12) 0.0671(13) 0.0637(12) -0.0074(10) 0.0218(10) 0.0040(10)
    C14 0.0590(15) 0.0699(16) 0.122(2) -0.0031(12) 0.0435(15) -0.0051(15)
    Cl1 0.0405(3) 0.0975(4) 0.0438(2) -0.0219(3) -0.00425(18) -0.0083(2)
    Cl2 0.0534(3) 0.0625(3) 0.0937(4) -0.0016(3) -0.0363(3) 0.0016(3)
_geom_special_details
;
All e.s.d.'s (except the e.s.d. in the dihedral angle between two l.s. planes)
are estimated using the full covariance matrix. The cell e.s.d.'s are taken
into account individually in the estimation of e.s.d.'s in distances, angles
and torsion angles; correlations between e.s.d.'s in cell parameters are only
used when they are defined by crystal symmetry. An approximate (isotropic)
treatment of cell e.s.d.'s is used for estimating e.s.d.'s involving l.s.
planes.
;
loop_
    _geom_bond_atom_site_label_1
    _geom_bond_atom_site_label_2
    _geom_bond_site_symmetry_2
    _geom_bond_distance
    _geom_bond_publ_flag
    Ni1 N1 . 2.1247(14) y
    Ni1 N2 . 2.0120(12) y
    Ni1 N5 . 2.1258(13) y
    Ni1 N6 . 2.0086(12) y
    Ni1 S1 . 2.4089(5) y
    Ni1 S2 . 2.4126(5) y
    S1 C9 . 1.6927(15) ?
    S2 C12 . 1.6912(16) ?
    O1 N1 . 1.3769(18) ?
    O1 H1O1 . 0.79(2) ?
    O2 N5 . 1.3791(18) ?
    O2 H1O2 . 0.83(2) ?
    N1 C2 . 1.290(2) ?
    N2 C1 . 1.290(2) ?
    N2 N3 . 1.3538(19) ?
    N3 C9 . 1.366(2) ?
    N3 H1N3 . 0.76(2) ?
    N4 C9 . 1.318(2) ?
    N4 C10 . 1.450(3) ?
    N4 H1N4 . 0.73(2) ?
    N5 C6 . 1.2873(19) ?
    N6 C5 . 1.288(2) ?
    N6 N7 . 1.3656(19) ?
    N7 C12 . 1.362(2) ?
    N7 H1N7 . 0.87(2) ?
    N8 C12 . 1.324(2) ?
    N8 C13 . 1.454(3) ?
    N8 H1N8 . 0.85(2) ?
    C1 C2 . 1.479(2) ?
    C1 C3 . 1.496(2) ?
    C2 C4 . 1.491(3) ?
    C3 H3A . 0.9600 ?
    C3 H3B . 0.9600 ?
    C3 H3C . 0.9600 ?
    C4 H4A . 0.9600 ?
    C4 H4B . 0.9600 ?
    C4 H4C . 0.9600 ?
    C5 C6 . 1.478(2) ?
    C5 C7 . 1.495(2) ?
    C6 C8 . 1.495(2) ?
    C7 H7A . 0.9600 ?
    C7 H7B . 0.9600 ?
    C7 H7C . 0.9600 ?
    C8 H8A . 0.9600 ?
    C8 H8B . 0.9600 ?
    C8 H8C . 0.9600 ?
    C10 C11 . 1.497(3) ?
    C10 H10A . 0.9700 ?
    C10 H10B . 0.9700 ?
    C11 H11A . 0.9600 ?
    C11 H11B . 0.9600 ?
    C11 H11C . 0.9600 ?
    C13 C14 . 1.503(3) ?
    C13 H13A . 0.9700 ?
    C13 H13B . 0.9700 ?
    C14 H14A . 0.9600 ?
    C14 H14B . 0.9600 ?
    C14 H14C . 0.9600 ?
loop_
    _geom_angle_atom_site_label_1
    _geom_angle_atom_site_label_2
    _geom_angle_atom_site_label_3
    _geom_angle_site_symmetry_1
    _geom_angle_site_symmetry_3
    _geom_angle
    _geom_angle_publ_flag
    N6 Ni1 N2 . . 177.98(5) ?
    N6 Ni1 N1 . . 102.68(5) ?
    N2 Ni1 N1 . . 75.81(5) ?
    N6 Ni1 N5 . . 76.02(5) ?
    N2 Ni1 N5 . . 105.19(5) ?
    N1 Ni1 N5 . . 88.68(5) ?
    N6 Ni1 S1 . . 98.49(4) ?
    N2 Ni1 S1 . . 83.14(4) ?
    N1 Ni1 S1 . . 158.21(4) ?
    N5 Ni1 S1 . . 91.49(4) ?
    N6 Ni1 S2 . . 82.53(4) ?
    N2 Ni1 S2 . . 96.22(4) ?
    N1 Ni1 S2 . . 95.08(4) ?
    N5 Ni1 S2 . . 158.53(4) ?
    S1 Ni1 S2 . . 92.701(19) ?
    C9 S1 Ni1 . . 95.24(6) ?
    C12 S2 Ni1 . . 95.63(6) ?
    N1 O1 H1O1 . . 107.0(17) ?
    N5 O2 H1O2 . . 107.9(17) ?
    C2 N1 O1 . . 112.67(14) ?
    C2 N1 Ni1 . . 115.53(11) ?
    O1 N1 Ni1 . . 131.80(10) ?
    C1 N2 N3 . . 120.53(13) ?
    C1 N2 Ni1 . . 119.84(11) ?
    N3 N2 Ni1 . . 119.56(10) ?
    N2 N3 C9 . . 119.17(12) ?
    N2 N3 H1N3 . . 118.9(16) ?
    C9 N3 H1N3 . . 118.3(16) ?
    C9 N4 C10 . . 125.00(15) ?
    C9 N4 H1N4 . . 116.9(17) ?
    C10 N4 H1N4 . . 118.1(17) ?
    C6 N5 O2 . . 113.58(13) ?
    C6 N5 Ni1 . . 114.95(11) ?
    O2 N5 Ni1 . . 131.47(10) ?
    C5 N6 N7 . . 120.14(13) ?
    C5 N6 Ni1 . . 119.40(11) ?
    N7 N6 Ni1 . . 120.38(9) ?
    C12 N7 N6 . . 118.52(13) ?
    C12 N7 H1N7 . . 118.8(14) ?
    N6 N7 H1N7 . . 118.0(14) ?
    C12 N8 C13 . . 125.52(17) ?
    C12 N8 H1N8 . . 114.4(15) ?
    C13 N8 H1N8 . . 119.9(15) ?
    N2 C1 C2 . . 114.04(13) ?
    N2 C1 C3 . . 124.57(15) ?
    C2 C1 C3 . . 121.38(15) ?
    N1 C2 C1 . . 114.65(14) ?
    N1 C2 C4 . . 123.84(17) ?
    C1 C2 C4 . . 121.51(15) ?
    C1 C3 H3A . . 109.5 ?
    C1 C3 H3B . . 109.5 ?
    H3A C3 H3B . . 109.5 ?
    C1 C3 H3C . . 109.5 ?
    H3A C3 H3C . . 109.5 ?
    H3B C3 H3C . . 109.5 ?
    C2 C4 H4A . . 109.5 ?
    C2 C4 H4B . . 109.5 ?
    H4A C4 H4B . . 109.5 ?
    C2 C4 H4C . . 109.5 ?
    H4A C4 H4C . . 109.5 ?
    H4B C4 H4C . . 109.5 ?
    N6 C5 C6 . . 114.12(13) ?
    N6 C5 C7 . . 124.67(16) ?
    C6 C5 C7 . . 121.21(14) ?
    N5 C6 C5 . . 114.95(13) ?
    N5 C6 C8 . . 123.77(16) ?
    C5 C6 C8 . . 121.26(14) ?
    C5 C7 H7A . . 109.5 ?
    C5 C7 H7B . . 109.5 ?
    H7A C7 H7B . . 109.5 ?
    C5 C7 H7C . . 109.5 ?
    H7A C7 H7C . . 109.5 ?
    H7B C7 H7C . . 109.5 ?
    C6 C8 H8A . . 109.5 ?
    C6 C8 H8B . . 109.5 ?
    H8A C8 H8B . . 109.5 ?
    C6 C8 H8C . . 109.5 ?
    H8A C8 H8C . . 109.5 ?
    H8B C8 H8C . . 109.5 ?
    N4 C9 N3 . . 114.52(14) ?
    N4 C9 S1 . . 122.91(13) ?
    N3 C9 S1 . . 122.57(12) ?
    N4 C10 C11 . . 109.65(17) ?
    N4 C10 H10A . . 109.7 ?
    C11 C10 H10A . . 109.7 ?
    N4 C10 H10B . . 109.7 ?
    C11 C10 H10B . . 109.7 ?
    H10A C10 H10B . . 108.2 ?
    C10 C11 H11A . . 109.5 ?
    C10 C11 H11B . . 109.5 ?
    H11A C11 H11B . . 109.5 ?
    C10 C11 H11C . . 109.5 ?
    H11A C11 H11C . . 109.5 ?
    H11B C11 H11C . . 109.5 ?
    N8 C12 N7 . . 114.94(15) ?
    N8 C12 S2 . . 122.81(13) ?
    N7 C12 S2 . . 122.22(12) ?
    N8 C13 C14 . . 109.5(2) ?
    N8 C13 H13A . . 109.8 ?
    C14 C13 H13A . . 109.8 ?
    N8 C13 H13B . . 109.8 ?
    C14 C13 H13B . . 109.8 ?
    H13A C13 H13B . . 108.2 ?
    C13 C14 H14A . . 109.5 ?
    C13 C14 H14B . . 109.5 ?
    H14A C14 H14B . . 109.5 ?
    C13 C14 H14C . . 109.5 ?
    H14A C14 H14C . . 109.5 ?
    H14B C14 H14C . . 109.5 ?
loop_
    _geom_torsion_atom_site_label_1
    _geom_torsion_atom_site_label_2
    _geom_torsion_atom_site_label_3
    _geom_torsion_atom_site_label_4
    _geom_torsion_site_symmetry_1
    _geom_torsion_site_symmetry_2
    _geom_torsion_site_symmetry_3
    _geom_torsion_site_symmetry_4
    _geom_torsion
    _geom_torsion_publ_flag
    N6 Ni1 S1 C9 . . . . 176.16(7) ?
    N2 Ni1 S1 C9 . . . . -2.63(6) ?
    N1 Ni1 S1 C9 . . . . -17.59(12) ?
    N5 Ni1 S1 C9 . . . . -107.75(6) ?
    S2 Ni1 S1 C9 . . . . 93.31(6) ?
    N6 Ni1 S2 C12 . . . . 5.33(7) ?
    N2 Ni1 S2 C12 . . . . -173.07(7) ?
    N1 Ni1 S2 C12 . . . . -96.83(7) ?
    N5 Ni1 S2 C12 . . . . 2.54(13) ?
    S1 Ni1 S2 C12 . . . . 103.55(6) ?
    N6 Ni1 N1 C2 . . . . -176.40(12) ?
    N2 Ni1 N1 C2 . . . . 2.22(11) ?
    N5 Ni1 N1 C2 . . . . 108.25(12) ?
    S1 Ni1 N1 C2 . . . . 17.54(19) ?
    S2 Ni1 N1 C2 . . . . -92.93(12) ?
    N6 Ni1 N1 O1 . . . . 3.91(15) ?
    N2 Ni1 N1 O1 . . . . -177.48(15) ?
    N5 Ni1 N1 O1 . . . . -71.44(15) ?
    S1 Ni1 N1 O1 . . . . -162.15(10) ?
    S2 Ni1 N1 O1 . . . . 87.38(14) ?
    N1 Ni1 N2 C1 . . . . -3.45(12) ?
    N5 Ni1 N2 C1 . . . . -88.10(12) ?
    S1 Ni1 N2 C1 . . . . -177.77(12) ?
    S2 Ni1 N2 C1 . . . . 90.24(12) ?
    N1 Ni1 N2 N3 . . . . 179.70(12) ?
    N5 Ni1 N2 N3 . . . . 95.05(12) ?
    S1 Ni1 N2 N3 . . . . 5.37(11) ?
    S2 Ni1 N2 N3 . . . . -86.61(11) ?
    C1 N2 N3 C9 . . . . 176.31(14) ?
    Ni1 N2 N3 C9 . . . . -6.9(2) ?
    N6 Ni1 N5 C6 . . . . 5.21(12) ?
    N2 Ni1 N5 C6 . . . . -176.46(12) ?
    N1 Ni1 N5 C6 . . . . 108.63(12) ?
    S1 Ni1 N5 C6 . . . . -93.17(12) ?
    S2 Ni1 N5 C6 . . . . 8.1(2) ?
    N6 Ni1 N5 O2 . . . . -175.74(15) ?
    N2 Ni1 N5 O2 . . . . 2.59(15) ?
    N1 Ni1 N5 O2 . . . . -72.32(14) ?
    S1 Ni1 N5 O2 . . . . 85.88(14) ?
    S2 Ni1 N5 O2 . . . . -172.89(10) ?
    N1 Ni1 N6 C5 . . . . -92.46(13) ?
    N5 Ni1 N6 C5 . . . . -7.07(12) ?
    S1 Ni1 N6 C5 . . . . 82.35(13) ?
    S2 Ni1 N6 C5 . . . . 173.99(13) ?
    N1 Ni1 N6 N7 . . . . 91.00(12) ?
    N5 Ni1 N6 N7 . . . . 176.39(13) ?
    S1 Ni1 N6 N7 . . . . -94.19(12) ?
    S2 Ni1 N6 N7 . . . . -2.56(11) ?
    C5 N6 N7 C12 . . . . -179.00(16) ?
    Ni1 N6 N7 C12 . . . . -2.5(2) ?
    N3 N2 C1 C2 . . . . -179.18(14) ?
    Ni1 N2 C1 C2 . . . . 4.00(18) ?
    N3 N2 C1 C3 . . . . -0.5(2) ?
    Ni1 N2 C1 C3 . . . . -177.35(13) ?
    O1 N1 C2 C1 . . . . 178.83(13) ?
    Ni1 N1 C2 C1 . . . . -0.92(18) ?
    O1 N1 C2 C4 . . . . -0.7(3) ?
    Ni1 N1 C2 C4 . . . . 179.55(16) ?
    N2 C1 C2 N1 . . . . -1.9(2) ?
    C3 C1 C2 N1 . . . . 179.44(15) ?
    N2 C1 C2 C4 . . . . 177.68(18) ?
    C3 C1 C2 C4 . . . . -1.0(3) ?
    N7 N6 C5 C6 . . . . -175.83(14) ?
    Ni1 N6 C5 C6 . . . . 7.6(2) ?
    N7 N6 C5 C7 . . . . 3.9(3) ?
    Ni1 N6 C5 C7 . . . . -172.64(15) ?
    O2 N5 C6 C5 . . . . 177.75(14) ?
    Ni1 N5 C6 C5 . . . . -3.03(19) ?
    O2 N5 C6 C8 . . . . -0.7(2) ?
    Ni1 N5 C6 C8 . . . . 178.50(15) ?
    N6 C5 C6 N5 . . . . -2.7(2) ?
    C7 C5 C6 N5 . . . . 177.58(17) ?
    N6 C5 C6 C8 . . . . 175.84(17) ?
    C7 C5 C6 C8 . . . . -3.9(3) ?
    C10 N4 C9 N3 . . . . -173.91(17) ?
    C10 N4 C9 S1 . . . . 5.8(3) ?
    N2 N3 C9 N4 . . . . -176.40(14) ?
    N2 N3 C9 S1 . . . . 3.9(2) ?
    Ni1 S1 C9 N4 . . . . -179.39(14) ?
    Ni1 S1 C9 N3 . . . . 0.27(14) ?
    C9 N4 C10 C11 . . . . 174.47(19) ?
    C13 N8 C12 N7 . . . . -178.54(19) ?
    C13 N8 C12 S2 . . . . -0.6(3) ?
    N6 N7 C12 N8 . . . . -173.06(16) ?
    N6 N7 C12 S2 . . . . 8.9(2) ?
    Ni1 S2 C12 N8 . . . . 173.07(15) ?
    Ni1 S2 C12 N7 . . . . -9.10(15) ?
    C12 N8 C13 C14 . . . . -165.8(2) ?
loop_
    _geom_hbond_atom_site_label_D
    _geom_hbond_atom_site_label_H
    _geom_hbond_atom_site_label_A
    _geom_hbond_site_symmetry_A
    _geom_hbond_distance_DH
    _geom_hbond_distance_HA
    _geom_hbond_distance_DA
    _geom_hbond_angle_DHA
    _geom_hbond_publ_flag
    N4 H1N4 Cl1 3_566 0.730(19) 2.47(2) 3.1689(17) 161(2) yes
    O2 H1O2 Cl1 . 0.84(3) 2.20(3) 3.0062(14) 161(2) yes
    N7 H1N7 Cl2 3_667 0.87(2) 2.34(2) 3.1488(16) 153.9(17) yes
    N3 H1N3 Cl1 3_566 0.76(2) 2.50(2) 3.2015(16) 154(2) yes
    O1 H1O1 Cl2 . 0.79(3) 2.20(3) 2.9396(16) 157(2) yes
    N8 H1N8 Cl2 3_667 0.85(2) 2.349(19) 3.1567(19) 159(2) yes
data_global
_journal_date_recd_electronic     2011-11-29
_journal_date_accepted     2011-12-23
_journal_name_full     'Acta Crystallographica, Section E'
_journal_year     2012
_journal_volume     68
_journal_issue      2
_journal_page_first     m183
_journal_page_last     m184
_journal_paper_category     QM
_journal_paper_doi     10.1107/S1600536811055383
_journal_coeditor_code     IS5020
_publ_contact_author_name     'Siang Guan Teoh'
_publ_contact_author_address
;
School of Chemical Sciences, Universiti Sains Malaysia, Minden, Penang,
Malaysia
;
_publ_contact_author_email     'sgteoh@usm.my'
_publ_contact_author_fax     ?
_publ_contact_author_phone     ?
_publ_section_title
;\
Bis{<i>N</i>-ethyl-2-[3-(hydroxyimino-\k<i>N</i>)butan-2-ylidene]\
hydrazinecarbothioamide-\k^2^<i>N</i>^2^,<i>S</i>}nickel(II) dichloride
;
loop_
    _publ_author_name
    _publ_author_footnote
    _publ_author_address
    'Abduelftah, Halema Shaban' .
;
School of Chemical Sciences, Universiti Sains Malaysia, Minden, Penang,
Malaysia
and
Faculty of Science, Sabha University, Libya
;
    'Ali, Amna Qasem' .
;
School of Chemical Sciences, Universiti Sains Malaysia, Minden, Penang,
Malaysia
and
Faculty of Science, Sabha University, Libya
;
    'Eltayeb, Naser Eltaher'
;
Thomson Reuters ResearcherID: E-9395-2011
;
;
School of Chemical Sciences, Universiti Sains Malaysia, Minden, Penang,
Malaysia
and
Department of Chemistry, International University of Africa, Sudan
;
    'Teoh, Siang Guan' .
;
School of Chemical Sciences, Universiti Sains Malaysia, Minden, Penang,
Malaysia
;
    'Fun, Hoong-Kun'
;
Thomson Reuters ResearcherID: A-3561-2009
;
;
X-ray Crystallography Unit, School of Physics,Universiti Sains Malaysia,
11800 USM, Penang, Malaysia
;
