# Supplementary material for: Bis{N-ethyl-2-[3-(hy­droxy­imino-κN)butan-2-yl­idene]hydrazinecarbothio­amide-κ2 N 2,S}nickel(II) dichloride
Source: Acta Crystallogr Sect E Struct Rep Online. 2012 Jan 21;68(Pt 2):m183–4. doi: 10.1107/S1600536811055383 (PMC3274909; doi:10.1107/S1600536811055383)
Supplement: Supplementary file 2 [file e-68-0m183-Isup2.hkl]

# 
# h,k,l, Fc-squared, Fo-squared, sigma(Fo-squared) and status flag 
# 
data_I
_shelx_title ' mo_hani_0m in P2(1)/c (RT)' 
_shelx_refln_list_code          4 
_shelx_F_calc_maximum      256.78 
_exptl_crystal_F_000      1112.00 
_reflns_d_resolution_high  0.6742 
 
loop_ 
 _symmetry_equiv_pos_as_xyz 
 'x, y, z' 
 '-x, y+1/2, -z+1/2' 
 '-x, -y, -z' 
 'x, -y-1/2, z-1/2' 
 
_cell_length_a    18.4990 
_cell_length_b    14.2097 
_cell_length_c     9.2422 
_cell_angle_alpha  90.000 
_cell_angle_beta   98.542 
_cell_angle_gamma  90.000 
 
_shelx_F_squared_multiplier     1.000 
 
loop_ 
 _refln_index_h 
 _refln_index_k 
 _refln_index_l 
 _refln_F_squared_calc 
 _refln_F_squared_meas 
 _refln_F_squared_sigma 
 _refln_observed_status 
   5   0   0     5792.80     6274.25    115.22 o 
   6   0   0     2427.72     2290.50     33.40 o 
   7   0   0      259.67      177.68      7.29 o 
   8   0   0     1575.73     1611.73     21.69 o 
   9   0   0     1003.89      934.86     19.53 o 
  10   0   0     7153.28     7369.23    102.38 o 
  11   0   0      857.16      963.39     36.06 o 
  12   0   0    13361.29    12916.97    152.52 o 
  13   0   0     8896.20     8687.13    118.01 o 
  14   0   0     3765.01     3743.14     58.37 o 
  15   0   0     1962.32     1991.62     44.60 o 
  16   0   0      765.54      778.74     22.67 o 
  17   0   0      605.71      664.43     39.58 o 
  18   0   0      452.74      515.67     34.96 o 
  19   0   0      260.02      273.57     30.00 o 
  20   0   0       82.84       58.47     20.42 o 
  21   0   0       78.39       89.35     23.31 o 
  22   0   0     1032.66     1075.51     55.45 o 
  23   0   0      211.38      201.18     31.99 o 
  24   0   0      263.75      233.22     34.84 o 
  25   0   0      162.72      123.82     29.73 o 
  26   0   0       26.22       19.31     25.63 o 
  27   0   0      369.76      410.15     45.61 o 
   2   1   0      535.76      495.46      9.02 o 
   3   1   0     1116.76      987.96     13.01 o 
   4   1   0      762.35      769.69     14.04 o 
   5   1   0     2467.41     2873.84     33.20 o 
   6   1   0     1756.20     1741.75     21.60 o 
   7   1   0        1.13       -1.11      2.69 o 
   8   1   0     2973.85     2985.28     25.55 o 
   9   1   0       24.81       16.14      2.62 o 
  10   1   0     4215.89     4337.22     44.64 o 
  11   1   0        2.24       -0.35      4.47 o 
  12   1   0       58.00       42.00      6.35 o 
  13   1   0      785.84      806.33     14.17 o 
  14   1   0     3921.56     3963.53     39.58 o 
  15   1   0      270.20      258.88      8.50 o 
  16   1   0     1163.04     1229.58     31.12 o 
  17   1   0      490.16      535.39     17.66 o 
  18   1   0      743.53      698.07     39.42 o 
  19   1   0      239.81      199.84     19.75 o 
  20   1   0       30.31       26.47     14.51 o 
  21   1   0      248.88      234.62     21.78 o 
  22   1   0       14.88       -0.11     13.20 o 
  23   1   0       42.93       38.07     16.65 o 
  24   1   0        6.75      -14.33     14.33 o 
  25   1   0       66.38       39.83     17.90 o 
  26   1   0       47.36       47.36     19.22 o 
  27   1   0       16.44        3.76     16.73 o 
   1   2   0       81.66       73.14      3.14 o 
   2   2   0    17794.84    18356.57    193.47 o 
   3   2   0      648.11      747.55     11.08 o 
   4   2   0     3597.20     3845.77     47.47 o 
   5   2   0       79.28       84.00      3.88 o 
   6   2   0      869.86      903.71     11.03 o 
   7   2   0     5844.92     6043.83     46.70 o 
   8   2   0    10372.14    10739.75     74.84 o 
   9   2   0        0.40        6.11      2.46 o 
  10   2   0    11167.92    11920.73    100.22 o 
  11   2   0       10.19        7.91      3.29 o 
  12   2   0     3647.81     3725.61     48.22 o 
  13   2   0     1133.05     1080.61     18.57 o 
  14   2   0     2429.53     2485.45     25.33 o 
  15   2   0        9.02        7.34      5.75 o 
  16   2   0       85.59       82.47      7.62 o 
  17   2   0      786.06      757.06     20.83 o 
  18   2   0       88.55      110.69     10.99 o 
  19   2   0      182.71      164.63     18.57 o 
  20   2   0      137.85      142.00     18.17 o 
  21   2   0      479.64      458.87     27.07 o 
  22   2   0      621.49      619.62     30.48 o 
  23   2   0      408.37      385.79     30.38 o 
  24   2   0      380.61      388.16     29.28 o 
  25   2   0      275.64      291.73     27.53 o 
  26   2   0      243.16      211.91     33.24 o 
   1   3   0    15514.60    15892.54    144.02 o 
   2   3   0    23015.35    23451.90    213.56 o 
   3   3   0    16010.06    16506.06    150.77 o 
   4   3   0     2963.62     3199.10     28.47 o 
   5   3   0     2325.20     2556.89     27.10 o 
   6   3   0      229.87      230.44     10.73 o 
   7   3   0    11601.81    11993.93     89.50 o 
   8   3   0     7655.39     7914.34     68.01 o 
   9   3   0     6793.80     6532.88     48.22 o 
  10   3   0      113.12      153.53      5.73 o 
  11   3   0     3414.85     3172.36     29.24 o 
  12   3   0     1665.43     1606.92     23.68 o 
  13   3   0     4529.39     4589.57     41.41 o 
  14   3   0     3428.88     3492.51     42.13 o 
  15   3   0      596.52      594.66     16.38 o 
  16   3   0      878.00      783.67     21.08 o 
  17   3   0       39.75       34.72      9.21 o 
  18   3   0      207.00      224.35     14.09 o 
  19   3   0      254.48      257.04     17.17 o 
  20   3   0       65.38       56.99     14.70 o 
  21   3   0      697.96      693.86     31.44 o 
  22   3   0        8.75        3.63     13.90 o 
  23   3   0      193.92      188.58     22.38 o 
  24   3   0      388.15      349.94     28.28 o 
  25   3   0      801.73      737.41     36.63 o 
  26   3   0      108.92      124.13     31.09 o 
   0   4   0    27099.84    27884.83    285.24 o 
   1   4   0    23410.92    23420.10    169.95 o 
   2   4   0    29275.51    30269.19    203.97 o 
   3   4   0     7223.15     7338.00     55.94 o 
   4   4   0     9029.68     9325.07     86.47 o 
   5   4   0       53.59       51.49      3.58 o 
   6   4   0     1542.05     1593.59     15.83 o 
   7   4   0     1262.90     1437.75     15.28 o 
   8   4   0      893.14      797.01     12.03 o 
   9   4   0     2603.17     2601.31     27.35 o 
  10   4   0     1324.15     1319.16     16.74 o 
  11   4   0     1752.30     1750.61     18.98 o 
  12   4   0        1.92        1.65      3.91 o 
  13   4   0     1989.24     1956.70     22.54 o 
  14   4   0      205.82      219.02      8.32 o 
  15   4   0        8.63        8.84      5.67 o 
  16   4   0      455.56      427.75     16.39 o 
  17   4   0       61.77       55.26      9.54 o 
  18   4   0      720.96      730.60     22.05 o 
  19   4   0      209.51      209.69     14.50 o 
  20   4   0      453.71      388.74     19.05 o 
  21   4   0      302.72      292.37     24.30 o 
  22   4   0        7.30       -4.34     14.20 o 
  23   4   0        4.04      -13.77     13.77 o 
  24   4   0        3.73      -13.94     20.57 o 
  25   4   0       66.57       78.06     20.05 o 
  26   4   0       44.61        1.18     17.65 o 
   1   5   0    15263.11    15972.24    117.77 o 
   2   5   0     4477.33     4646.86     37.56 o 
   3   5   0    12430.25    12951.94     89.76 o 
   4   5   0     1722.78     1922.12     16.69 o 
   5   5   0     4417.56     4272.10     42.78 o 
   6   5   0     1697.49     1659.57     18.19 o 
   7   5   0     8979.48     9159.53     78.22 o 
   8   5   0     1853.04     1933.87     21.84 o 
   9   5   0      819.96      854.55     14.81 o 
  10   5   0      269.89      277.77      8.33 o 
  11   5   0     9616.08     9487.93     75.53 o 
  12   5   0      266.60      288.37     10.50 o 
  13   5   0      933.82      961.36     14.90 o 
  14   5   0     1090.65     1085.65     20.60 o 
  15   5   0     1740.60     1809.39     28.45 o 
  16   5   0      275.23      300.48     15.75 o 
  17   5   0      412.33      423.05     17.75 o 
  18   5   0      274.85      263.93     15.74 o 
  19   5   0      136.22      172.73     17.00 o 
  20   5   0      182.46      175.10     14.82 o 
  21   5   0      349.27      351.17     58.59 o 
  22   5   0      103.51       96.19     18.46 o 
  23   5   0      237.92      224.33     23.77 o 
  24   5   0      304.73      250.16     42.02 o 
  25   5   0      201.38      193.75     24.93 o 
  26   5   0       70.70       50.42     18.86 o 
   0   6   0     2727.71     3138.22     38.17 o 
   1   6   0     1939.87     2104.76     19.57 o 
   2   6   0      481.18      433.08      6.14 o 
   3   6   0     9761.77     9998.10     70.95 o 
   4   6   0      417.18      473.67      8.30 o 
   5   6   0      109.67      111.61      4.73 o 
   6   6   0      236.36      192.20      5.48 o 
   7   6   0      323.28      320.77      7.52 o 
   8   6   0       39.74       32.19      3.58 o 
   9   6   0      831.58      763.74     10.88 o 
  10   6   0     2351.36     2309.29     22.31 o 
  11   6   0      179.14      158.87      7.44 o 
  12   6   0      448.43      414.76      9.95 o 
  13   6   0     1713.97     1722.48     23.56 o 
  14   6   0      267.29      256.16     11.85 o 
  15   6   0       17.48       18.86      7.77 o 
  16   6   0     1085.90     1032.38     25.39 o 
  17   6   0      137.41      167.41     13.18 o 
  18   6   0       89.63       91.42     14.73 o 
  19   6   0      278.11      300.54     17.50 o 
  20   6   0       26.79       19.00     16.83 o 
  21   6   0        2.03       -7.01      9.14 o 
  22   6   0      280.74      270.57     25.14 o 
  23   6   0        7.88       11.98     14.72 o 
  24   6   0       67.93       40.76     17.86 o 
  25   6   0        3.30      -15.76     15.76 o 
   1   7   0    11144.54    11835.41     89.96 o 
   2   7   0     5698.31     6234.90     50.06 o 
   3   7   0     8341.99     8552.76     66.76 o 
   4   7   0     2631.51     2468.89     25.52 o 
   5   7   0    21700.23    21603.02    147.98 o 
   6   7   0       68.99       73.63      4.20 o 
   7   7   0     4980.78     4824.90     35.58 o 
   8   7   0      337.02      324.20      6.95 o 
   9   7   0      673.48      752.54     12.07 o 
  10   7   0      780.09      792.17     14.72 o 
  11   7   0     1356.82     1306.76     18.55 o 
  12   7   0     3303.53     3275.15     36.21 o 
  13   7   0        8.33       12.03      5.68 o 
  14   7   0      194.06      189.62     10.75 o 
  15   7   0     2677.39     2608.66     43.19 o 
  16   7   0       26.21       17.61      8.77 o 
  17   7   0     2560.17     2601.81     59.01 o 
  18   7   0      384.23      395.73     38.80 o 
  19   7   0      202.65      216.29     24.65 o 
  20   7   0       68.23       80.32     12.26 o 
  21   7   0       42.64       66.42     12.63 o 
  22   7   0      270.54      249.65     23.93 o 
  23   7   0       72.10       79.14     19.68 o 
  24   7   0      109.48      116.38     24.80 o 
  25   7   0        0.73      -15.45     15.45 o 
   0   8   0      719.06      746.27     15.21 o 
   1   8   0     5346.02     5441.76     41.65 o 
   2   8   0     2356.43     2240.60     22.04 o 
   3   8   0     1041.82     1175.88     12.27 o 
   4   8   0      846.36      817.70      9.34 o 
   5   8   0      306.15      340.94      6.25 o 
   6   8   0      292.44      286.94      9.67 o 
   7   8   0      297.61      319.44      7.73 o 
   8   8   0        7.33       10.25      3.38 o 
   9   8   0      106.68       96.66      5.51 o 
  10   8   0      900.77      869.73     15.38 o 
  11   8   0      633.75      668.80     12.86 o 
  12   8   0      105.57      123.18     10.64 o 
  13   8   0      771.74      716.82     17.35 o 
  14   8   0     1492.34     1503.52     30.60 o 
  15   8   0      524.83      495.99     18.62 o 
  16   8   0      549.87      528.44     20.71 o 
  17   8   0      205.33      242.82     15.86 o 
  18   8   0      925.01     1022.79     27.77 o 
  19   8   0      132.80      137.51     24.33 o 
  20   8   0      121.34      105.56     14.63 o 
  21   8   0       31.58       41.60     12.26 o 
  22   8   0      186.88      210.10     24.84 o 
  23   8   0       13.44       -3.72     16.88 o 
  24   8   0       32.15       11.25     16.46 o 
  25   8   0       20.58        8.23     16.52 o 
   1   9   0      369.85      383.80      6.98 o 
   2   9   0        2.58        9.57      2.42 o 
   3   9   0     1178.28     1183.37     13.00 o 
   4   9   0        1.09        0.94      2.44 o 
   5   9   0     6676.21     6866.06     49.10 o 
   6   9   0      336.19      328.47      7.50 o 
   7   9   0     2307.70     2385.83     27.25 o 
   8   9   0     2764.12     2928.03     35.83 o 
   9   9   0     2979.56     2979.38     30.11 o 
  10   9   0      423.70      417.94     11.63 o 
  11   9   0       76.04       65.30      5.92 o 
  12   9   0       68.74       56.06      6.46 o 
  13   9   0      377.95      420.22     16.34 o 
  14   9   0      430.60      411.03     16.98 o 
  15   9   0      220.87      224.72     14.79 o 
  16   9   0       39.16       28.54      9.02 o 
  17   9   0      164.08      189.65     15.25 o 
  18   9   0      611.23      632.66     36.34 o 
  19   9   0      119.14      113.36     19.96 o 
  20   9   0      383.87      389.46     25.42 o 
  21   9   0        2.56        1.04     10.77 o 
  22   9   0      532.17      574.77     26.46 o 
  23   9   0       45.29       32.06     13.12 o 
  24   9   0       45.18       40.71     18.53 o 
   0  10   0       96.40      104.04      6.58 o 
   1  10   0      232.85      239.93      6.37 o 
   2  10   0      909.75      996.52     11.35 o 
   3  10   0       42.67       34.57      3.57 o 
   4  10   0     5156.83     5335.64     46.55 o 
   5  10   0     1039.12     1102.20     14.07 o 
   6  10   0     1789.17     1773.87     20.49 o 
   7  10   0      300.15      308.59      9.75 o 
   8  10   0     9279.54     9292.01     76.18 o 
   9  10   0        2.49        4.89      4.92 o 
  10  10   0     1090.59     1129.56     18.97 o 
  11  10   0       74.35       89.45      8.30 o 
  12  10   0      254.32      257.31     14.17 o 
  13  10   0      455.69      437.73     17.46 o 
  14  10   0      420.09      423.85     17.98 o 
  15  10   0       19.49       21.13      8.67 o 
  16  10   0      448.63      465.19     19.81 o 
  17  10   0       48.94       39.35     11.65 o 
  18  10   0      449.23      521.14     21.35 o 
  19  10   0      248.18      252.51     18.05 o 
  20  10   0      125.27      118.60     14.79 o 
  21  10   0      274.92      300.27     42.13 o 
  22  10   0       56.91       30.53     20.55 o 
  23  10   0       43.11       16.50     13.33 o 
   1  11   0      669.62      685.12     11.91 o 
   2  11   0       12.44        2.49      3.11 o 
   3  11   0      627.93      636.27     14.09 o 
   4  11   0        9.29        8.58      3.38 o 
   5  11   0      448.92      464.42     10.58 o 
   6  11   0     3114.10     3107.99     29.08 o 
   7  11   0      188.45      180.62      7.85 o 
   8  11   0        3.46        6.53      4.25 o 
   9  11   0      159.01      181.99     10.43 o 
  10  11   0      136.65      136.02      9.54 o 
  11  11   0      161.95      201.95     17.23 o 
  12  11   0       94.73       99.09     10.90 o 
  13  11   0      660.43      714.99     41.57 o 
  14  11   0        9.32        2.68      8.03 o 
  15  11   0        2.15       10.91      8.69 o 
  16  11   0       48.07       44.27     13.67 o 
  17  11   0        0.08       20.25     10.29 o 
  18  11   0       13.23        5.44      9.72 o 
  19  11   0       79.87       90.94     13.76 o 
  20  11   0        9.06       12.57     12.08 o 
  21  11   0       10.00        1.93     13.06 o 
  22  11   0        0.98      -10.19     11.98 o 
  23  11   0        2.12        3.14     27.27 o 
   0  12   0      424.43      441.02     14.56 o 
   1  12   0       67.44       62.75      5.21 o 
   2  12   0      289.66      328.33      9.75 o 
   3  12   0      460.41      470.09     11.01 o 
   4  12   0     1969.33     2010.79     21.69 o 
   5  12   0       15.55       13.98      4.43 o 
   6  12   0     4638.88     4682.34     42.80 o 
   7  12   0      173.31      160.97      8.54 o 
   8  12   0     1300.70     1329.17     23.74 o 
   9  12   0      750.08      777.36     21.01 o 
  10  12   0       85.38      101.82     10.40 o 
  11  12   0      332.01      289.46     15.50 o 
  12  12   0      269.26      245.56     14.93 o 
  13  12   0        0.94       10.28      8.39 o 
  14  12   0       91.68      100.91     12.08 o 
  15  12   0       94.62      122.29     13.12 o 
  16  12   0      785.23      834.62     26.46 o 
  17  12   0       92.49       89.02     13.83 o 
  18  12   0      611.19      617.29     28.51 o 
  19  12   0      276.96      266.93     23.02 o 
  20  12   0      351.63      397.88     48.95 o 
  21  12   0       69.89       85.80     17.70 o 
  22  12   0       94.71      133.34     27.70 o 
   1  13   0      112.42      105.89      6.70 o 
   2  13   0       83.25       70.88      5.45 o 
   3  13   0       75.41       71.13      5.48 o 
   4  13   0        9.51       11.63      4.58 o 
   5  13   0      714.75      735.83     13.73 o 
   6  13   0      278.38      271.82     10.60 o 
   7  13   0      256.02      265.80     14.22 o 
   8  13   0      197.96      182.16     12.34 o 
   9  13   0      128.02      117.92     11.06 o 
  10  13   0      226.15      229.54     14.30 o 
  11  13   0       44.38       50.90     12.41 o 
  12  13   0        1.39        2.00     10.46 o 
  13  13   0        0.40        0.13      9.89 o 
  14  13   0        5.29        2.48     10.65 o 
  15  13   0      137.31      158.90     31.06 o 
  16  13   0        0.31       10.81     11.91 o 
  17  13   0      253.36      294.17     23.73 o 
  18  13   0       98.29       93.20     16.70 o 
  19  13   0       38.69       32.21     15.14 o 
  20  13   0       10.62       -2.81     14.46 o 
  21  13   0        5.97        9.52     14.43 o 
   0  14   0      641.22      692.26     23.54 o 
   1  14   0      346.92      328.71     15.13 o 
   2  14   0      836.34      883.97     28.08 o 
   3  14   0        0.55       -6.60      6.60 o 
   4  14   0      298.22      281.90     23.35 o 
   5  14   0       11.12       12.29      7.57 o 
   6  14   0     1625.27     1653.04     31.83 o 
   7  14   0      234.92      226.32     17.45 o 
   8  14   0       61.64       53.57     11.96 o 
   9  14   0       65.06       61.15     12.27 o 
  10  14   0      193.21      216.81     18.12 o 
  11  14   0       70.44       55.51     12.53 o 
  12  14   0      294.51      295.60     21.42 o 
  13  14   0      102.44      106.72     32.19 o 
  14  14   0      112.88      105.39     15.98 o 
  15  14   0       87.13      135.98     38.74 o 
  16  14   0      174.19      201.50     20.79 o 
  17  14   0       86.67      107.55     17.81 o 
  18  14   0       77.01       45.12     15.08 o 
  19  14   0      110.79      117.80     19.14 o 
  20  14   0      165.05      167.10     21.61 o 
   1  15   0      286.71      311.13     18.89 o 
   2  15   0       57.89       64.99     11.17 o 
   3  15   0      479.28      483.87     21.51 o 
   4  15   0       99.64      111.16     12.90 o 
   5  15   0      495.32      431.68     20.63 o 
   6  15   0       89.90       80.00     18.93 o 
   7  15   0      251.70      214.80     25.74 o 
   8  15   0      435.81      359.55     31.77 o 
   9  15   0       71.48       55.74     19.20 o 
  10  15   0      323.18      254.35     28.17 o 
  11  15   0       27.50       33.01     16.35 o 
  12  15   0        2.51       -4.23     15.73 o 
  13  15   0      302.01      295.62     31.98 o 
  14  15   0       13.53        3.73     17.88 o 
  15  15   0      252.79      252.06     30.91 o 
  16  15   0        5.21       27.09     20.08 o 
  17  15   0      145.59      128.98     26.96 o 
  18  15   0       19.30       22.04     19.60 o 
  19  15   0      259.48      194.33     30.98 o 
   0  16   0       16.00       11.63     13.15 o 
   1  16   0       70.79       74.58     15.75 o 
   2  16   0       44.63       43.02     10.68 o 
   3  16   0      366.75      409.12     21.77 o 
   4  16   0        7.01        9.09      9.48 o 
   5  16   0      253.98      251.97     27.11 o 
   6  16   0       21.05       22.23     16.48 o 
   7  16   0       22.96       49.37     18.52 o 
   8  16   0       79.69       55.97     19.46 o 
   9  16   0       37.11       41.69     17.76 o 
  10  16   0      266.37      302.03     31.73 o 
  11  16   0       10.76       41.56     18.95 o 
  12  16   0      154.30      193.77     27.71 o 
  13  16   0        0.20       -2.27     15.96 o 
  14  16   0        1.94        9.84     18.54 o 
  15  16   0       33.55       26.96     20.45 o 
  16  16   0       17.62       17.63     20.66 o 
  17  16   0       37.11       34.90     22.76 o 
   1  17   0       38.85       41.48     11.23 o 
   2  17   0        4.25        0.12     12.44 o 
   3  17   0      169.73      183.27     16.92 o 
   4  17   0       84.98      120.15     21.66 o 
   5  17   0      315.42      296.22     30.26 o 
   6  17   0       20.80       19.31     15.82 o 
   7  17   0      694.83      785.27     43.99 o 
   8  17   0       70.39       76.27     20.84 o 
  10  17   0        0.11       -8.22     15.80 o 
  11  17   0      198.08      263.99     32.09 o 
  12  17   0       19.89       27.56     18.21 o 
  13  17   0      180.29      135.27     26.01 o 
  14  17   0        1.93      -12.69     17.74 o 
  15  17   0       36.11       15.35     20.70 o 
  16  17   0        5.71       11.70     20.61 o 
   0  18   0       26.69       71.85     18.49 o 
   1  18   0       28.03       11.34     10.78 o 
   2  18   0       35.27       31.28     11.76 o 
   3  18   0        9.80        4.43     15.81 o 
   4  18   0        5.20        5.99     16.02 o 
   5  18   0       23.23       60.37     19.82 o 
   6  18   0      247.98      255.50     30.03 o 
   7  18   0      186.84      188.78     27.01 o 
   8  18   0       37.94       71.06     21.24 o 
   9  18   0        5.66        7.94     18.25 o 
  10  18   0        1.09       18.25     18.84 o 
  11  18   0        1.62       -2.01     16.32 o 
  12  18   0        5.30       21.73     19.95 o 
  13  18   0        5.80        4.39     19.33 o 
  14  18   0        2.53        6.38     18.75 o 
   1  19   0      159.63      168.93     17.99 o 
   2  19   0        4.21        2.26     15.30 o 
   3  19   0      105.51      106.26     22.88 o 
   4  19   0       21.38       14.77     18.50 o 
   5  19   0       31.70       46.02     19.96 o 
   6  19   0        3.68       11.74     18.58 o 
   7  19   0        0.77        1.64     17.85 o 
   8  19   0        0.15        4.24     18.10 o 
   9  19   0       48.56       61.78     20.81 o 
  10  19   0        9.79        5.18     18.35 o 
  11  19   0       72.14       46.01     20.67 o 
   0  20   0      160.30      173.15     26.87 o 
   1  20   0        0.28      -15.88     15.88 o 
   2  20   0      125.13      137.59     25.48 o 
   3  20   0        5.83        6.34     17.25 o 
   4  20   0      123.35      114.62     25.18 o 
   5  20   0       16.12       16.27     18.43 o 
   6  20   0       68.71       58.76     22.37 o 
   7  20   0        0.92       -8.29     17.80 o 
   8  20   0       14.01       17.31     19.25 o 
   1  21   0       21.90        6.51     18.34 o 
   2  21   0       40.81       28.92     20.47 o 
 -27   1   1      139.15      115.45     21.85 o 
 -26   1   1      243.79      182.61     41.83 o 
 -25   1   1        8.21      -14.73     14.73 o 
 -24   1   1      248.05      259.40     24.91 o 
 -23   1   1      109.69      104.00     18.58 o 
 -22   1   1      330.52      363.67     26.35 o 
 -21   1   1        1.90        9.46     12.89 o 
 -20   1   1       17.11       26.82     14.92 o 
 -19   1   1     2197.41     1979.69     48.57 o 
 -18   1   1      184.04      200.82     14.41 o 
 -17   1   1     1669.14     1753.42     35.44 o 
 -16   1   1      747.24      665.92     14.28 o 
 -15   1   1      106.01       91.35      7.08 o 
 -14   1   1     5351.07     5476.42     65.90 o 
 -13   1   1     1536.67     1508.02     24.57 o 
 -12   1   1     1892.69     1817.36     23.33 o 
 -11   1   1      750.26      753.78     13.21 o 
 -10   1   1      183.12      236.64      8.43 o 
  -9   1   1     3529.28     3145.37     32.98 o 
  -8   1   1     5558.82     5476.26     61.18 o 
  -7   1   1      347.94      300.19     11.55 o 
  -6   1   1     6155.89     6184.81     58.00 o 
  -5   1   1      516.89      626.01      8.90 o 
  -4   1   1       68.92       69.27      2.58 o 
  -3   1   1    14753.34    14837.49    272.38 o 
  -2   1   1      629.45      612.19     14.54 o 
   2   1   1       72.09       39.29      5.47 o 
   3   1   1      852.61      913.97     14.09 o 
   4   1   1     2253.54     2366.92     24.15 o 
   5   1   1    19183.51    19878.41    205.08 o 
   6   1   1      557.41      614.40     10.79 o 
   7   1   1     2216.14     2441.78     52.36 o 
   8   1   1      161.13      186.39     12.06 o 
   9   1   1    10520.97    10467.13     88.46 o 
  10   1   1       41.06       50.52      3.35 o 
  11   1   1     2041.30     2066.20     18.35 o 
  12   1   1     1011.49      978.59     12.48 o 
  13   1   1    12410.60    12388.58    104.88 o 
  14   1   1       12.64       25.44      4.82 o 
  15   1   1      640.09      663.56     12.08 o 
  16   1   1     1147.92     1176.28     20.66 o 
  17   1   1      125.10      146.54     10.44 o 
  18   1   1       92.77       96.42     10.54 o 
  19   1   1       34.44       45.44     13.40 o 
  20   1   1      216.33      203.41     30.18 o 
  21   1   1      409.92      434.38     57.32 o 
  22   1   1      384.72      399.03     28.01 o 
  23   1   1      448.06      418.87     29.86 o 
  24   1   1       22.56       11.59     17.01 o 
  25   1   1      120.34      125.82     20.84 o 
  26   1   1      277.02      244.23     26.68 o 
 -27   2   1       29.91       23.35     20.79 o 
 -26   2   1      107.71       98.74     20.61 o 
 -25   2   1       33.87       42.28     18.00 o 
 -24   2   1        5.94        8.45     15.43 o 
 -23   2   1      221.52      188.07     21.64 o 
 -22   2   1      128.20      106.55     18.64 o 
 -21   2   1       71.80       83.72     16.63 o 
 -20   2   1     1714.44     1685.88     86.55 o 
 -19   2   1       17.86       19.47     12.71 o 
 -18   2   1      242.23      252.55     15.65 o 
 -17   2   1       19.30       17.40      5.65 o 
 -16   2   1      582.19      580.87     13.55 o 
 -15   2   1     1722.19     1795.35     24.02 o 
 -14   2   1      128.76      113.89      7.38 o 
 -13   2   1      154.16      125.35      5.79 o 
 -12   2   1      991.86     1004.16     13.05 o 
 -11   2   1     2654.03     2250.46     20.37 o 
 -10   2   1       87.29       62.96      3.46 o 
  -9   2   1        9.33        9.41      2.62 o 
  -8   2   1     3229.56     3179.76     50.52 o 
  -7   2   1     1148.94     1221.10     73.63 o 
  -6   2   1     1718.78     1741.98     17.65 o 
  -5   2   1     1193.21     1206.69     16.85 o 
  -4   2   1      219.41      220.84      4.51 o 
  -3   2   1    15777.34    16706.07    149.97 o 
  -2   2   1       53.75       86.68      7.33 o 
   1   2   1     4917.70     5070.80     66.79 o 
   2   2   1     1367.17     1827.95     30.24 o 
   3   2   1     1956.51     1963.02     22.98 o 
   4   2   1     2381.56     2507.68     29.12 o 
   5   2   1        0.25        3.53      4.47 o 
   6   2   1     9112.37     9093.65    115.62 o 
   7   2   1     1024.48      991.23     27.13 o 
   8   2   1      110.20       90.18      6.70 o 
   9   2   1      171.15      238.17     10.07 o 
  10   2   1      887.84      940.88     15.14 o 
  11   2   1      280.55      307.87      7.90 o 
  12   2   1     5737.75     5827.36     48.61 o 
  13   2   1     2263.44     2276.02     25.80 o 
  14   2   1     1467.90     1467.83     19.67 o 
  15   2   1     2418.08     2324.91     26.62 o 
  16   2   1      766.30      771.90     16.62 o 
  17   2   1     1627.35     1576.29     31.10 o 
  18   2   1      387.05      382.22     16.66 o 
  19   2   1       46.84       44.77     13.86 o 
  20   2   1       91.34       72.19     15.09 o 
  21   2   1      193.63      230.28     22.34 o 
  22   2   1      150.39      150.25     19.82 o 
  23   2   1        3.60      -13.68     13.68 o 
  24   2   1      215.24      227.58     24.61 o 
  25   2   1       45.41       68.25     18.50 o 
  26   2   1       14.47       -2.92     37.42 o 
 -27   3   1      152.71       63.38     20.29 o 
 -26   3   1      214.51      243.54     26.87 o 
 -25   3   1       98.30       91.46     20.78 o 
 -24   3   1      131.09      112.41     20.39 o 
 -23   3   1      132.46      107.16     19.16 o 
 -22   3   1      372.50      413.19     28.21 o 
 -21   3   1      183.56      152.13     19.27 o 
 -20   3   1      368.40      362.76     25.14 o 
 -19   3   1       33.30       64.14     14.40 o 
 -18   3   1      211.28      239.30     12.25 o 
 -17   3   1      152.33      126.42      9.46 o 
 -16   3   1      408.99      442.67     12.66 o 
 -15   3   1      495.44      509.47     12.80 o 
 -14   3   1        2.09       -0.08      4.20 o 
 -13   3   1      207.49      211.08      9.66 o 
 -12   3   1      518.92      554.71     12.47 o 
 -11   3   1       66.58       55.04      3.80 o 
 -10   3   1      253.04      255.74      5.43 o 
  -9   3   1     3357.29     3037.66     34.29 o 
  -8   3   1       96.38       60.41      4.86 o 
  -7   3   1     1339.09     1292.24     37.14 o 
  -6   3   1      339.72      308.93     10.59 o 
  -5   3   1     6253.53     6193.40     58.45 o 
  -4   3   1      378.68      356.83      5.60 o 
  -3   3   1     4116.14     4196.55     33.22 o 
  -2   3   1     5335.47     5718.00     53.04 o 
  -1   3   1       19.34       21.99      2.45 o 
   0   3   1     4873.18     4899.40     46.23 o 
   1   3   1      454.53      443.81      6.08 o 
   2   3   1      809.88      928.68     10.02 o 
   3   3   1     7642.37     8020.14     73.08 o 
   4   3   1     1388.69     1432.88     16.49 o 
   5   3   1      374.13      279.52     10.73 o 
   6   3   1       41.10       79.01      6.45 o 
   7   3   1    12365.45    12310.23    158.72 o 
   8   3   1     3338.40     3658.87     44.88 o 
   9   3   1     5977.66     6307.60     51.27 o 
  10   3   1        2.25        5.00      2.69 o 
  11   3   1     6108.41     6119.72     50.34 o 
  12   3   1        2.09       -3.00      3.00 o 
  13   3   1       57.22       72.14      5.38 o 
  14   3   1      834.61      846.20     17.57 o 
  15   3   1       19.81       20.71      4.80 o 
  16   3   1       62.88       52.50      8.56 o 
  17   3   1       39.75       47.62      8.95 o 
  18   3   1      432.10      425.23     17.57 o 
  19   3   1       77.50       84.35     10.93 o 
  20   3   1      408.27      399.48     18.94 o 
  21   3   1      280.64      286.98     52.55 o 
  22   3   1      196.76      206.34     22.47 o 
  23   3   1      566.53      649.54     33.53 o 
  24   3   1      166.17      137.91     25.97 o 
  25   3   1      104.76       57.62     19.36 o 
  26   3   1        8.19        6.67     16.91 o 
 -26   4   1      170.32      167.51     23.97 o 
 -25   4   1      125.81      104.59     21.04 o 
 -24   4   1      150.96      105.96     24.61 o 
 -23   4   1      366.37      356.26     27.66 o 
 -22   4   1      284.73      232.93     22.98 o 
 -21   4   1      559.82      558.78     30.29 o 
 -20   4   1      526.11      542.61     27.86 o 
 -19   4   1      591.23      605.55     27.97 o 
 -18   4   1        8.15        4.05      6.62 o 
 -17   4   1        1.28        9.29      6.30 o 
 -16   4   1      747.25      787.03     16.12 o 
 -15   4   1      278.80      291.29     10.58 o 
 -14   4   1      186.63      195.48      8.76 o 
 -13   4   1      528.13      560.63     17.96 o 
 -12   4   1     5854.52     5826.00     49.76 o 
 -11   4   1      642.99      536.87     12.73 o 
 -10   4   1     7276.15     7233.15     58.51 o 
  -9   4   1       34.14       47.50      3.46 o 
  -8   4   1     3377.78     3392.51     29.95 o 
  -7   4   1      684.40      744.26     18.35 o 
  -6   4   1     2270.85     2221.94     36.85 o 
  -5   4   1     4390.06     4462.00     51.76 o 
  -4   4   1      297.13      307.83      7.87 o 
  -3   4   1      301.87      331.74     14.47 o 
  -2   4   1     4853.85     4781.50     40.82 o 
  -1   4   1     6881.41     6732.88     51.23 o 
   0   4   1      276.97      275.07      9.97 o 
   1   4   1     8519.63     8979.77     62.34 o 
   2   4   1    11963.93    12214.46     90.60 o 
   3   4   1     8195.33     8640.66     65.44 o 
   4   4   1       36.26       32.44      3.01 o 
   5   4   1     5955.43     6025.40     54.44 o 
   6   4   1    12662.05    12634.16    103.31 o 
   7   4   1     1067.38     1250.66     20.31 o 
   8   4   1     2610.97     2483.93     26.04 o 
   9   4   1     1250.03     1378.21     17.65 o 
  10   4   1     1842.47     1827.48     27.27 o 
  11   4   1     1961.98     2037.42     20.10 o 
  12   4   1     5270.32     5315.89     49.83 o 
  13   4   1        9.98        1.68      3.36 o 
  14   4   1      353.89      349.16     10.38 o 
  15   4   1     1120.05     1091.79     39.18 o 
  16   4   1      204.04      213.12     15.48 o 
  17   4   1        4.50        4.80      7.68 o 
  18   4   1       19.74       14.45      8.68 o 
  19   4   1      698.02      718.99     22.70 o 
  20   4   1      460.88      470.06     20.49 o 
  21   4   1        2.20       -5.90      9.92 o 
  22   4   1      173.22      162.89     20.17 o 
  23   4   1      161.51      154.88     21.25 o 
  24   4   1      677.99      630.63     58.67 o 
  25   4   1      153.89      146.52     22.42 o 
  26   4   1      181.54      145.10     23.66 o 
 -26   5   1        0.03       -7.18     15.67 o 
 -25   5   1       20.72        3.71     17.48 o 
 -24   5   1        0.16       -5.57     25.93 o 
 -23   5   1       15.45       13.70     16.30 o 
 -22   5   1       84.95      109.96     31.62 o 
 -21   5   1      158.32      117.29     18.26 o 
 -20   5   1        0.09       -8.55      8.55 o 
 -19   5   1        6.60        2.75     10.93 o 
 -18   5   1      193.23      194.51     13.93 o 
 -17   5   1      579.01      532.04     16.31 o 
 -16   5   1     1096.50     1139.63     23.75 o 
 -15   5   1     1951.46     2050.11     27.91 o 
 -14   5   1       25.68       26.80      5.40 o 
 -13   5   1       79.60       94.03      6.70 o 
 -12   5   1      338.55      366.38     10.06 o 
 -11   5   1      909.01      952.66     13.77 o 
 -10   5   1       70.42       67.75      3.92 o 
  -9   5   1     1698.67     1644.01     16.78 o 
  -8   5   1     5149.56     5319.48     48.73 o 
  -7   5   1      669.22      673.70     11.55 o 
  -6   5   1     1200.05     1293.25     12.85 o 
  -5   5   1       86.17       54.32      5.10 o 
  -4   5   1     5186.46     5638.25     54.56 o 
  -3   5   1     2306.12     2259.28     28.25 o 
  -2   5   1     9391.90     9745.74     81.13 o 
  -1   5   1      750.68      837.83     11.61 o 
   0   5   1      205.58      208.53      4.95 o 
   1   5   1     3761.40     3855.02     31.53 o 
   2   5   1      597.85      637.57      7.98 o 
   3   5   1     1239.22     1275.66     14.43 o 
   4   5   1     3649.99     3735.69     50.92 o 
   5   5   1     6193.38     6634.25     57.56 o 
   6   5   1     1330.77     1261.39     15.52 o 
   7   5   1      862.04      768.76     16.32 o 
   8   5   1      560.20      659.01     12.22 o 
   9   5   1     1041.78     1109.18     15.67 o 
  10   5   1     1591.63     1679.17     22.31 o 
  11   5   1      266.88      294.97      8.99 o 
  12   5   1       23.43       15.65      3.44 o 
  13   5   1      229.25      253.50     10.57 o 
  14   5   1        2.35        7.31      5.36 o 
  15   5   1      284.72      248.60     11.78 o 
  16   5   1      714.15      683.54     27.44 o 
  17   5   1     1394.08     1343.66     29.87 o 
  18   5   1       11.25        8.12      8.47 o 
  19   5   1        3.13        0.21      8.85 o 
  20   5   1       71.69       57.54     11.04 o 
  21   5   1        0.14       -0.71     11.14 o 
  22   5   1       36.53       44.39     15.80 o 
  23   5   1       10.01        7.90     14.92 o 
  24   5   1      129.78      121.21     21.21 o 
  25   5   1       46.16       43.37     17.78 o 
 -26   6   1        2.50      -15.54     16.77 o 
 -25   6   1       52.28       33.64     18.13 o 
 -24   6   1      197.44      179.72     23.06 o 
 -23   6   1       73.94       60.10     18.34 o 
 -22   6   1       49.82       35.81     15.88 o 
 -21   6   1        1.54      -11.78     13.80 o 
 -20   6   1      201.65      195.79     15.51 o 
 -19   6   1      429.12      462.54     19.96 o 
 -18   6   1      714.96      686.06     54.36 o 
 -17   6   1      615.36      619.43     17.64 o 
 -16   6   1     1587.94     1614.09     35.57 o 
 -15   6   1      785.54      800.04     18.48 o 
 -14   6   1     1162.17     1085.08     18.64 o 
 -13   6   1      951.26      933.28     16.59 o 
 -12   6   1     1086.76     1079.18     17.31 o 
 -11   6   1     1070.40     1053.76     28.18 o 
 -10   6   1      296.61      305.22      8.30 o 
  -9   6   1      666.18      552.90     10.00 o 
  -8   6   1      130.95       97.91      4.85 o 
  -7   6   1      132.31       99.34      4.22 o 
  -6   6   1     3364.11     3466.55     28.17 o 
  -5   6   1      747.22      785.03      9.90 o 
  -4   6   1     4633.72     5029.70     41.06 o 
  -3   6   1       85.06       80.42      6.10 o 
  -2   6   1    40013.05    38796.50    281.49 o 
  -1   6   1      176.48      166.51      4.88 o 
   0   6   1     2782.23     2738.98     24.23 o 
   1   6   1     1319.08     1349.74     13.88 o 
   2   6   1     6848.31     6519.63     47.63 o 
   3   6   1      104.89      106.06      3.47 o 
   4   6   1     5730.34     5779.69     43.08 o 
   5   6   1      376.16      359.64      8.73 o 
   6   6   1     1503.45     1609.99     23.87 o 
   7   6   1     1973.60     2012.73     22.59 o 
   8   6   1     2100.04     1936.82     25.34 o 
   9   6   1      317.71      307.40      9.88 o 
  10   6   1     4539.41     4527.30     44.46 o 
  11   6   1     3847.49     3845.88     36.09 o 
  12   6   1      178.88      188.90      9.40 o 
  13   6   1      380.48      420.99     17.24 o 
  14   6   1      938.42      947.85     28.70 o 
  15   6   1      158.23      168.10     14.85 o 
  16   6   1     2590.14     2608.61     43.93 o 
  17   6   1      320.35      308.57     18.45 o 
  18   6   1      114.77      123.77     12.65 o 
  19   6   1        1.95        3.14      8.94 o 
  20   6   1      769.97      879.60     43.58 o 
  21   6   1        5.55      -12.29     12.29 o 
  22   6   1       55.38       33.62     11.96 o 
  23   6   1      166.43      178.58     23.57 o 
  24   6   1       14.94        7.62     16.69 o 
  25   6   1      133.49      144.15     22.97 o 
 -25   7   1        4.03       14.50     28.04 o 
 -24   7   1        5.51        0.98     15.99 o 
 -23   7   1       70.21       37.24     17.35 o 
 -22   7   1       88.04       84.75     17.93 o 
 -21   7   1       14.10        9.52     14.07 o 
 -20   7   1       11.71       -3.36      9.09 o 
 -19   7   1      451.33      440.47     20.26 o 
 -18   7   1       60.65       66.78     15.36 o 
 -17   7   1       32.23       51.78     10.30 o 
 -16   7   1       28.38       43.49      8.07 o 
 -15   7   1       24.65       26.79      6.91 o 
 -14   7   1       30.85       36.53     11.27 o 
 -13   7   1      385.12      398.78     11.66 o 
 -12   7   1     1094.24     1218.81     17.30 o 
 -11   7   1       49.40       47.43      4.89 o 
 -10   7   1       14.60        7.40      3.93 o 
  -9   7   1     1137.83     1115.45     16.68 o 
  -8   7   1      624.16      641.20     10.21 o 
  -7   7   1        4.00        2.84      2.28 o 
  -6   7   1      900.49      640.27      9.06 o 
  -5   7   1     1536.24     1397.98     15.41 o 
  -4   7   1      180.39      141.66      6.25 o 
  -3   7   1        2.37       11.73      3.60 o 
  -2   7   1       10.15       14.78      3.21 o 
  -1   7   1     6220.14     5897.15     52.34 o 
   0   7   1      801.31      788.64     10.97 o 
   1   7   1       51.29      120.32      7.46 o 
   2   7   1      136.89       97.96      5.77 o 
   3   7   1     1234.70     1195.89     12.56 o 
   4   7   1      613.69      657.36     15.81 o 
   5   7   1      101.35      110.96      7.65 o 
   6   7   1      874.14      890.90     16.16 o 
   7   7   1       61.71       52.50      4.98 o 
   8   7   1      287.10      285.87     10.73 o 
   9   7   1      325.65      334.42      9.42 o 
  10   7   1      125.41      129.70      5.93 o 
  11   7   1      383.56      394.83      9.87 o 
  12   7   1     2110.62     2065.75     37.29 o 
  13   7   1      305.12      320.91     12.18 o 
  14   7   1      253.59      235.53     11.64 o 
  15   7   1      477.78      444.70     23.79 o 
  16   7   1      186.88      199.38     14.19 o 
  17   7   1      314.90      332.45     17.98 o 
  18   7   1       16.48       14.45     10.30 o 
  19   7   1      126.84      145.53     14.62 o 
  20   7   1      187.07      194.37     16.02 o 
  21   7   1       98.45       96.63     14.14 o 
  22   7   1       27.99       30.14     19.90 o 
  23   7   1      214.71      233.24     37.04 o 
  24   7   1       13.40      -23.02     23.02 o 
  25   7   1       10.55       -7.92     15.68 o 
 -25   8   1       53.10       63.33     20.53 o 
 -24   8   1      140.34      154.06     23.29 o 
 -23   8   1      104.17       87.74     19.99 o 
 -22   8   1       19.72       18.48     11.78 o 
 -21   8   1       86.31       95.05     15.35 o 
 -20   8   1        1.21        6.50      9.71 o 
 -19   8   1      362.16      390.64     21.27 o 
 -18   8   1      175.04      150.38     13.92 o 
 -17   8   1      158.68      181.82     14.29 o 
 -16   8   1      361.52      372.42     15.45 o 
 -15   8   1      244.13      236.31     12.44 o 
 -14   8   1      684.72      706.04     17.92 o 
 -13   8   1      547.24      556.12     13.63 o 
 -12   8   1      225.53      260.55     13.14 o 
 -11   8   1        5.97        5.13      4.68 o 
 -10   8   1      136.20      141.63      7.45 o 
  -9   8   1     3397.70     3376.69     36.01 o 
  -8   8   1      411.40      388.22      9.10 o 
  -7   8   1      459.86      427.69     10.24 o 
  -6   8   1     1267.70     1222.33     18.53 o 
  -5   8   1      401.49      476.51      9.31 o 
  -4   8   1     5245.95     5045.95     43.01 o 
  -3   8   1      136.21      116.80      4.63 o 
  -2   8   1     2688.13     2491.36     23.86 o 
  -1   8   1     1353.76     1257.73     14.65 o 
   0   8   1      605.85      568.38      9.17 o 
   1   8   1      244.04      247.41      6.64 o 
   2   8   1      176.53      170.32      6.12 o 
   3   8   1      388.14      336.44      8.02 o 
   4   8   1     6378.99     6194.57     56.17 o 
   5   8   1     1474.09     1472.64     30.27 o 
   6   8   1     4154.66     4087.71     44.96 o 
   7   8   1      437.76      484.67     11.63 o 
   8   8   1     6874.55     7070.20     58.54 o 
   9   8   1      140.63      119.98      6.20 o 
  10   8   1     2891.07     2923.47     27.66 o 
  11   8   1     1664.79     1695.95     26.20 o 
  12   8   1      159.96      170.54      9.87 o 
  13   8   1        0.63        3.54      5.64 o 
  14   8   1      311.86      326.96     16.46 o 
  15   8   1      229.48      198.70     13.86 o 
  16   8   1      260.66      293.44     16.83 o 
  17   8   1      392.12      405.53     27.85 o 
  18   8   1      423.13      389.87     22.17 o 
  19   8   1       42.85       50.74     11.53 o 
  20   8   1      163.73      177.32     16.03 o 
  21   8   1      308.05      289.84     19.40 o 
  22   8   1       71.53       78.05     14.27 o 
  23   8   1      313.77      288.49     20.58 o 
  24   8   1       12.29       21.52     29.14 o 
 -24   9   1        8.99        3.28     16.93 o 
 -23   9   1       56.75       30.35     17.60 o 
 -22   9   1       39.75       15.92     12.11 o 
 -21   9   1      103.33       96.00     14.22 o 
 -20   9   1       24.47       29.65     15.20 o 
 -19   9   1       67.15       74.46     13.97 o 
 -18   9   1      270.99      282.60     20.02 o 
 -17   9   1      370.12      350.70     18.39 o 
 -16   9   1      462.82      487.36     19.10 o 
 -15   9   1     1551.31     1663.89     35.40 o 
 -14   9   1      175.89      181.56     16.15 o 
 -13   9   1      287.08      316.80     11.54 o 
 -12   9   1        5.51        0.68      5.10 o 
 -11   9   1     1012.39     1029.30     20.20 o 
 -10   9   1        6.21        9.92      5.34 o 
  -9   9   1     2864.27     2975.10     33.51 o 
  -8   9   1      136.14      146.20      6.74 o 
  -7   9   1       92.88       94.89      5.22 o 
  -6   9   1     1200.08     1304.54     16.24 o 
  -5   9   1     2760.21     2693.76     26.54 o 
  -4   9   1      421.01      398.64      7.90 o 
  -3   9   1     3612.86     3437.97     31.90 o 
  -2   9   1      327.59      352.61      8.60 o 
  -1   9   1      391.94      343.79      8.43 o 
   0   9   1      165.62      161.02      6.48 o 
   1   9   1     3688.93     3691.18     36.66 o 
   2   9   1       20.44       25.67      3.69 o 
   3   9   1      309.88      308.89      8.21 o 
   4   9   1      351.68      370.52      8.08 o 
   5   9   1       52.83       43.07      4.60 o 
   6   9   1      574.55      558.30     10.45 o 
   7   9   1     2498.64     2518.34     26.06 o 
   8   9   1       57.01       52.70      5.49 o 
   9   9   1      641.67      678.08     12.34 o 
  10   9   1       85.42       88.36      8.13 o 
  11   9   1       47.22       56.97      7.10 o 
  12   9   1     1207.12     1178.31     28.42 o 
  13   9   1     1021.54      995.09     27.10 o 
  14   9   1       26.19       37.87      9.19 o 
  15   9   1      276.58      213.10     14.72 o 
  16   9   1        2.57        1.34      8.33 o 
  17   9   1     1216.30     1349.27     32.01 o 
  18   9   1        4.42        2.49      9.30 o 
  19   9   1      116.62      107.46     13.69 o 
  20   9   1       13.93       22.81     15.10 o 
  21   9   1      135.44      149.81     15.78 o 
  22   9   1        2.98       11.58     28.06 o 
  23   9   1      344.96      351.32     25.20 o 
  24   9   1       53.21       53.37     21.48 o 
 -24  10   1       38.21       17.19     24.18 o 
 -23  10   1       28.84       13.12     15.04 o 
 -22  10   1       31.26       23.93     14.27 o 
 -21  10   1      155.97      177.90     16.99 o 
 -20  10   1        0.09       -0.21     10.69 o 
 -19  10   1       36.49       38.88     11.24 o 
 -18  10   1        2.91        8.42      9.70 o 
 -17  10   1       88.18       99.02     11.92 o 
 -16  10   1       32.65       34.67      9.51 o 
 -15  10   1       50.44       68.70     10.54 o 
 -14  10   1      684.47      710.49     16.71 o 
 -13  10   1      179.04      173.20      9.79 o 
 -12  10   1       64.38       66.87      8.07 o 
 -11  10   1      101.13      113.97      8.89 o 
 -10  10   1       72.61       98.18      8.39 o 
  -9  10   1        1.04        3.32      5.40 o 
  -8  10   1        0.81       -2.05      4.36 o 
  -7  10   1       79.96       76.49      6.39 o 
  -6  10   1      207.48      194.02      6.63 o 
  -5  10   1      113.04       99.94      5.08 o 
  -4  10   1      601.55      547.90      8.97 o 
  -3  10   1        0.94       -2.40      2.92 o 
  -2  10   1      222.18      227.39      7.18 o 
  -1  10   1        8.80        5.99      3.21 o 
   0  10   1      786.70      738.09     11.78 o 
   1  10   1        2.32        0.04      2.70 o 
   2  10   1      171.51      158.99      6.07 o 
   3  10   1      921.67      927.81     11.61 o 
   4  10   1      769.49      814.38     10.95 o 
   5  10   1        7.78        6.32      3.20 o 
   6  10   1      672.05      607.42     10.97 o 
   7  10   1     1666.96     1724.03     20.88 o 
   8  10   1      663.82      727.46     14.17 o 
   9  10   1      273.09      255.01      9.63 o 
  10  10   1      294.34      274.65     11.86 o 
  11  10   1     1431.57     1440.57     25.00 o 
  12  10   1        2.23       -2.49      5.67 o 
  13  10   1       16.23       17.04     12.69 o 
  14  10   1       19.64       24.17      8.56 o 
  15  10   1        3.26        9.00      8.49 o 
  16  10   1       10.53       16.76      9.61 o 
  17  10   1       58.69       80.33     12.43 o 
  18  10   1      353.08      339.94     20.01 o 
  19  10   1       99.77       93.58     20.70 o 
  20  10   1       17.81       23.32     11.97 o 
  21  10   1      199.61      184.12     21.30 o 
  22  10   1        1.54       -8.56     13.43 o 
  23  10   1        1.11        5.97     17.94 o 
 -23  11   1       98.90       81.18     15.65 o 
 -22  11   1       58.09       41.98     16.12 o 
 -21  11   1      130.69      117.51     16.00 o 
 -20  11   1      153.50      157.73     16.42 o 
 -19  11   1       27.13       17.28     11.31 o 
 -18  11   1      224.39      237.89     17.22 o 
 -17  11   1      178.69      194.61     15.56 o 
 -16  11   1      180.36      211.88     15.46 o 
 -15  11   1      188.50      212.31     14.95 o 
 -14  11   1      271.47      275.66     17.20 o 
 -13  11   1      829.01      849.86     18.35 o 
 -12  11   1       82.89       88.66      8.94 o 
 -11  11   1     1930.82     1962.53     31.84 o 
 -10  11   1       16.76       25.81      6.52 o 
  -9  11   1     2312.32     2317.05     33.11 o 
  -8  11   1      127.65      135.29      8.18 o 
  -7  11   1     3026.33     3005.26     30.92 o 
  -6  11   1     3114.90     3002.65     47.13 o 
  -5  11   1     1437.89     1432.91     17.19 o 
  -4  11   1      366.52      425.74      9.80 o 
  -3  11   1     1423.35     1319.75     15.02 o 
  -2  11   1      111.54      112.58      5.47 o 
  -1  11   1        9.83        2.08      3.16 o 
   0  11   1       34.91       18.89      3.54 o 
   1  11   1      452.99      457.38      8.34 o 
   2  11   1      386.29      420.98     10.31 o 
   3  11   1      666.85      637.79      9.97 o 
   4  11   1       57.02       43.06      4.27 o 
   5  11   1     3445.60     3437.98     33.86 o 
   6  11   1      239.91      238.89      9.43 o 
   7  11   1     2411.19     2448.35     29.72 o 
   8  11   1        2.12       -0.57      4.55 o 
   9  11   1     1208.23     1264.18     20.04 o 
  10  11   1      108.71      126.67      9.28 o 
  11  11   1       61.56       83.18     11.10 o 
  12  11   1       23.74       21.21     10.70 o 
  13  11   1      122.07      122.60     12.76 o 
  14  11   1       44.22       38.18      9.55 o 
  15  11   1      110.59      110.97     12.53 o 
  16  11   1        0.40        4.52     12.63 o 
  17  11   1      566.52      585.22     27.17 o 
  18  11   1       14.79       16.03     12.54 o 
  19  11   1      190.29      259.27     23.29 o 
  20  11   1      333.77      315.81     34.02 o 
  21  11   1      293.33      311.03     26.10 o 
  22  11   1       45.83       65.71     17.71 o 
 -22  12   1       33.54       18.54     13.07 o 
 -21  12   1        2.73       10.33     12.24 o 
 -20  12   1       26.73       39.76     13.03 o 
 -19  12   1       82.80      109.40     14.62 o 
 -18  12   1        0.32        1.66     10.62 o 
 -17  12   1        9.85        4.12      9.57 o 
 -16  12   1        1.44        1.98      9.10 o 
 -15  12   1       23.73       24.12      9.50 o 
 -14  12   1       68.41       90.31     11.22 o 
 -13  12   1      313.73      320.75     17.20 o 
 -12  12   1      204.67      229.66     13.48 o 
 -11  12   1      211.25      227.87     12.17 o 
 -10  12   1       15.64       17.37      6.46 o 
  -9  12   1      247.04      255.44     12.09 o 
  -8  12   1      720.97      723.16     15.41 o 
  -7  12   1      967.67      958.08     23.64 o 
  -6  12   1      129.14      156.50      7.51 o 
  -5  12   1      926.88      868.65     14.43 o 
  -4  12   1       38.77       39.54      5.81 o 
  -3  12   1      155.85      163.39      7.28 o 
  -2  12   1      348.30      357.52     10.19 o 
  -1  12   1       51.43       40.33      6.38 o 
   0  12   1      320.48      333.55     10.12 o 
   1  12   1      225.01      225.18     13.98 o 
   2  12   1      432.71      421.55     14.84 o 
   3  12   1       13.02        4.31      4.25 o 
   4  12   1      816.07      801.14     15.13 o 
   5  12   1      645.64      677.46     16.44 o 
   6  12   1      364.83      393.09     14.99 o 
   7  12   1      142.74      163.72     17.34 o 
   8  12   1      451.44      397.32     13.56 o 
   9  12   1        0.05       -3.52      6.66 o 
  10  12   1     1153.71     1232.53     34.87 o 
  11  12   1      376.57      412.66     45.47 o 
  12  12   1       88.05       71.63     13.08 o 
  13  12   1       35.40       65.56     17.77 o 
  14  12   1        2.24       10.05     10.47 o 
  15  12   1       41.90       41.90     20.36 o 
  16  12   1       47.45       56.42     14.96 o 
  17  12   1        0.42       -5.41     11.62 o 
  18  12   1       73.28       86.54     17.11 o 
  19  12   1       40.64       44.43     15.32 o 
  20  12   1      113.34      123.82     19.36 o 
  21  12   1        8.69       18.85     15.70 o 
 -21  13   1      197.75      201.32     22.69 o 
 -20  13   1      167.93      175.18     21.06 o 
 -19  13   1      141.50      174.08     16.81 o 
 -18  13   1       52.12       54.86     12.57 o 
 -17  13   1      169.91      162.04     15.50 o 
 -16  13   1       75.35       79.80     13.25 o 
 -15  13   1       17.50       15.35      9.86 o 
 -14  13   1      526.06      613.12     31.81 o 
 -13  13   1      237.58      203.61     14.74 o 
 -12  13   1      116.53      115.23     11.70 o 
 -11  13   1       93.04      109.69     16.07 o 
 -10  13   1      140.53      142.94     11.60 o 
  -9  13   1       43.04       32.65      7.12 o 
  -8  13   1      193.31      195.45      9.87 o 
  -7  13   1     1152.69     1248.28     20.72 o 
  -6  13   1       52.15       57.66      6.64 o 
  -5  13   1      375.67      375.21     11.68 o 
  -4  13   1       91.61       74.66      6.71 o 
  -3  13   1      383.52      411.44     14.91 o 
  -2  13   1       52.76       57.39      6.09 o 
  -1  13   1     1045.42     1108.19     31.63 o 
   0  13   1      365.01      320.73     12.27 o 
   1  13   1      858.01      826.05     18.13 o 
   2  13   1      179.92      180.25     10.27 o 
   3  13   1     2232.98     2197.40     31.89 o 
   4  13   1     1007.49     1040.07     21.04 o 
   5  13   1      863.12      903.45     30.58 o 
   6  13   1       77.15       68.07      7.88 o 
   7  13   1      192.36      185.38     10.98 o 
   8  13   1       70.81       59.43     14.56 o 
   9  13   1       31.46       21.24     18.33 o 
  10  13   1     1112.29     1153.68     40.29 o 
  11  13   1      236.74      276.52     20.70 o 
  12  13   1      138.10      135.83     16.07 o 
  13  13   1      285.57      274.43     28.62 o 
  14  13   1      129.51      143.40     17.73 o 
  15  13   1      771.37      815.89     31.66 o 
  16  13   1      141.54      145.37     18.87 o 
  17  13   1      551.71      569.31     28.84 o 
  18  13   1        2.02       13.38     14.40 o 
  19  13   1      464.29      487.48     31.48 o 
  20  13   1        0.92       -3.56     14.30 o 
 -20  14   1       42.96       32.02     21.72 o 
 -19  14   1       21.49       15.28     20.03 o 
 -18  14   1       84.17       77.41     23.31 o 
 -17  14   1       34.15       33.30     20.07 o 
 -16  14   1      212.94      264.25     31.55 o 
 -15  14   1       91.16       79.72     22.30 o 
 -14  14   1      389.22      411.17     36.40 o 
 -13  14   1      152.60      148.25     16.47 o 
 -12  14   1       57.10       70.55     12.76 o 
 -11  14   1        7.58       18.86     10.25 o 
 -10  14   1        0.92       14.38      9.48 o 
  -9  14   1       13.68       13.12      9.45 o 
  -8  14   1       26.75       27.89      8.30 o 
  -7  14   1        0.54        6.07      6.24 o 
  -6  14   1      387.63      384.93     15.35 o 
  -5  14   1       37.19       29.72      6.03 o 
  -4  14   1     1035.98     1006.39     18.36 o 
  -3  14   1        8.33       -1.52      5.04 o 
  -2  14   1      775.44      822.68     19.67 o 
  -1  14   1        3.41       -2.83      5.84 o 
   0  14   1     1060.26     1060.92     21.24 o 
   1  14   1       38.82       33.66     10.38 o 
   2  14   1      455.73      443.56     14.50 o 
   3  14   1      595.63      565.99     16.15 o 
   4  14   1       87.36       82.90      8.58 o 
   5  14   1      278.02      279.90     15.70 o 
   6  14   1       71.14       79.02     10.21 o 
   7  14   1       12.06       -0.70      9.34 o 
   8  14   1       11.39       -3.78      9.95 o 
   9  14   1      306.39      290.66     20.81 o 
  10  14   1       54.41       36.64     14.24 o 
  11  14   1       68.58       70.77     14.07 o 
  12  14   1       89.06       96.45     14.98 o 
  13  14   1       72.04       86.53     18.10 o 
  14  14   1      262.47      280.47     23.04 o 
  15  14   1        7.95        8.79     12.79 o 
  16  14   1      170.04      190.23     21.60 o 
  17  14   1        3.81       15.99     14.88 o 
  18  14   1      330.15      345.26     26.55 o 
  19  14   1        0.67       13.93     22.73 o 
 -19  15   1        5.21        9.14     20.56 o 
 -18  15   1        6.46       16.69     20.10 o 
 -17  15   1        3.72       21.66     19.02 o 
 -16  15   1        0.26        1.63     18.43 o 
 -15  15   1        6.43       15.08     17.37 o 
 -14  15   1       48.38       42.78     20.14 o 
 -13  15   1       37.91       71.49     19.96 o 
 -12  15   1        5.25       28.01     17.80 o 
 -11  15   1      282.00      271.91     30.12 o 
 -10  15   1       18.75       21.65     15.87 o 
  -9  15   1      254.05      235.43     27.84 o 
  -8  15   1       98.28      116.08     21.51 o 
  -7  15   1      660.57      706.36     39.95 o 
  -6  15   1      112.69      111.07     18.96 o 
  -5  15   1        0.73       -1.78      7.09 o 
  -4  15   1      226.16      212.58     10.39 o 
  -3  15   1       85.69       82.79      9.90 o 
  -2  15   1      309.75      337.00     12.06 o 
  -1  15   1       80.97       85.92      7.73 o 
   0  15   1      127.89      147.31     12.98 o 
   1  15   1       95.50       89.68      8.89 o 
   2  15   1       54.96       59.89     12.93 o 
   3  15   1      698.74      710.12     21.31 o 
   4  15   1      198.96      225.12     14.93 o 
   5  15   1      251.69      223.11     14.36 o 
   6  15   1      299.23      340.99     20.03 o 
   7  15   1      109.15       99.87     14.83 o 
   8  15   1        0.19        8.92     10.57 o 
   9  15   1       34.28       28.45     12.45 o 
  10  15   1       12.21       11.80     16.59 o 
  11  15   1      212.34      264.42     21.54 o 
  12  15   1       13.32       30.68     13.20 o 
  13  15   1       18.71        0.86     12.28 o 
  14  15   1       16.89       11.00     12.93 o 
  15  15   1      124.45      143.18     18.25 o 
  16  15   1       93.38      106.97     40.38 o 
  17  15   1        0.24      -13.61     13.61 o 
  18  15   1       79.16      128.33     23.83 o 
 -17  16   1        0.75       -3.77     18.58 o 
 -16  16   1       51.08       76.38     24.01 o 
 -15  16   1        2.83        0.06     18.99 o 
 -14  16   1      207.47      191.53     27.82 o 
 -13  16   1       24.84       17.10     18.76 o 
 -12  16   1      127.26      153.93     26.23 o 
 -11  16   1       19.09       49.22     19.72 o 
 -10  16   1      675.31      715.26     42.14 o 
  -9  16   1        6.95       41.43     18.26 o 
  -8  16   1      372.56      370.29     32.84 o 
  -7  16   1       16.70       10.10     15.74 o 
  -6  16   1      653.85      620.46     38.85 o 
  -5  16   1       46.44       34.53     17.16 o 
  -4  16   1      349.54      344.23     30.82 o 
  -3  16   1       14.53       30.30     10.37 o 
  -2  16   1        2.20        0.59      9.02 o 
  -1  16   1       49.54       50.42     11.87 o 
   0  16   1      178.72      180.57     16.04 o 
   1  16   1       47.74       59.18     11.56 o 
   2  16   1      321.20      314.00     20.26 o 
   3  16   1        7.44        0.45     10.90 o 
   4  16   1       95.63      102.21     13.82 o 
   5  16   1       37.67       34.43      9.45 o 
   6  16   1      560.11      524.58     37.11 o 
   7  16   1      163.18      152.61     17.03 o 
   8  16   1      335.95      388.56     24.48 o 
   9  16   1       55.14       38.03     13.19 o 
  10  16   1       19.90        4.36     23.73 o 
  11  16   1      124.95      101.70     16.10 o 
  12  16   1      200.78      180.02     19.82 o 
  13  16   1        0.63        5.21     11.86 o 
  14  16   1       85.71       54.37     15.47 o 
  15  16   1        0.07        3.63     13.78 o 
  16  16   1       24.32       25.93     14.97 o 
  17  16   1       11.24       23.35     14.98 o 
 -16  17   1        0.19       27.92     20.60 o 
 -15  17   1        0.04      -12.68     17.60 o 
 -14  17   1        3.82      -14.51     15.10 o 
 -13  17   1       17.94       -8.00     17.33 o 
 -12  17   1        8.83       16.24     18.49 o 
 -11  17   1        1.21       -4.55     16.62 o 
 -10  17   1        0.03       17.85     18.44 o 
  -9  17   1       11.52       27.07     17.30 o 
  -8  17   1       89.88      111.71     22.69 o 
  -7  17   1        7.08       38.79     17.61 o 
  -6  17   1       10.75       12.83     15.85 o 
  -5  17   1        3.11       16.37     15.07 o 
  -4  17   1        4.33        9.17     14.60 o 
  -3  17   1        0.03       -2.91     13.18 o 
  -2  17   1       15.06       -0.14     11.76 o 
  -1  17   1        6.53       -3.57      9.16 o 
   0  17   1       15.35       39.44     11.42 o 
   1  17   1       71.87       64.91     12.58 o 
   2  17   1        2.00       19.98     10.48 o 
   3  17   1        2.38       -9.73     12.05 o 
   4  17   1       19.64       36.31     11.59 o 
   5  17   1       13.56      -11.26     15.47 o 
   6  17   1       13.68       23.85     17.24 o 
   7  17   1       59.67       43.79     18.51 o 
   8  17   1        0.11        8.34     17.30 o 
   9  17   1        3.36       18.58     16.94 o 
  10  17   1        5.67       31.90     18.72 o 
  11  17   1        0.02       18.04     18.86 o 
  12  17   1        6.01      -14.64     14.64 o 
  13  17   1        5.76       -3.08     18.66 o 
  14  17   1       47.09       53.39     22.55 o 
  15  17   1        0.99      -16.00     17.62 o 
 -14  18   1       35.95       35.54     20.18 o 
 -13  18   1        9.32        6.64     18.28 o 
 -12  18   1       90.67       55.92     21.39 o 
 -11  18   1       32.47       26.22     20.35 o 
 -10  18   1      204.28      184.85     28.68 o 
  -9  18   1        0.77        2.44     16.05 o 
  -8  18   1      294.17      284.35     32.49 o 
  -7  18   1        5.33       36.92     18.98 o 
  -6  18   1      180.52      171.67     25.30 o 
  -5  18   1        9.02       -3.71     15.58 o 
  -4  18   1       49.61       39.33     18.33 o 
  -3  18   1        6.16       16.12     16.43 o 
  -2  18   1       33.84       36.10     16.76 o 
  -1  18   1       31.54       28.36     11.32 o 
   0  18   1       89.76      101.58     14.71 o 
   1  18   1       39.50       29.69     11.72 o 
   2  18   1       99.13       86.16     14.61 o 
   3  18   1       49.20       38.22     12.50 o 
   4  18   1      220.54      246.27     28.86 o 
   5  18   1        2.62        5.36     16.72 o 
   6  18   1       72.08       72.64     20.53 o 
   7  18   1       24.37      -14.60     14.60 o 
   8  18   1       47.73       52.93     20.58 o 
   9  18   1        2.26      -17.16     17.16 o 
  10  18   1       62.92       39.61     20.56 o 
  11  18   1        6.65       -3.22     18.92 o 
  12  18   1       67.31       44.08     21.96 o 
  13  18   1        3.00       -4.80     18.38 o 
 -11  19   1       40.91       47.46     21.49 o 
 -10  19   1        5.49       15.23     17.94 o 
  -9  19   1       21.27       21.71     19.39 o 
  -8  19   1       16.75       38.64     20.40 o 
  -7  19   1      158.59      145.31     26.49 o 
  -6  19   1       11.00       -9.01     16.06 o 
  -5  19   1        1.67       -3.49     17.21 o 
  -4  19   1        2.35      -13.90     14.38 o 
  -3  19   1        2.49        8.15     15.57 o 
  -2  19   1       44.26       18.99     17.51 o 
  -1  19   1       91.02       83.05     20.58 o 
   0  19   1        7.40       -8.09     10.20 o 
   1  19   1        2.23       19.49     12.02 o 
   2  19   1        0.01       -4.10     10.83 o 
   3  19   1       85.47       52.48     20.09 o 
   4  19   1       24.51       50.36     20.38 o 
   5  19   1      153.24      150.78     25.28 o 
   6  19   1       34.24       17.75     18.57 o 
   7  19   1       53.55       23.69     19.02 o 
   8  19   1        7.95       31.08     19.26 o 
   9  19   1       35.67       40.78     20.93 o 
  10  19   1        4.70       33.92     20.18 o 
  11  19   1       31.80       76.53     23.65 o 
  -8  20   1       11.60       12.78     19.91 o 
  -7  20   1        1.63      -18.09     18.09 o 
  -6  20   1        3.66       10.62     18.90 o 
  -5  20   1        0.72       -7.12     15.53 o 
  -4  20   1       48.41       41.23     21.02 o 
  -3  20   1       26.34       -6.20     17.36 o 
  -2  20   1       57.96       50.28     20.38 o 
  -1  20   1        8.00       -4.28     17.46 o 
   0  20   1       81.21       82.72     22.25 o 
   1  20   1        6.37       21.83     16.74 o 
   2  20   1      121.98      130.40     24.63 o 
   3  20   1       12.34       32.96     20.54 o 
   4  20   1       44.63       90.91     23.33 o 
   5  20   1        8.99       26.74     20.06 o 
   6  20   1       11.44      -12.85     17.50 o 
   7  20   1        0.71       22.95     20.10 o 
   8  20   1        0.34       -9.76     17.94 o 
  -1  21   1       56.73       47.59     22.24 o 
   0  21   1       19.27      -11.33     16.88 o 
 -27   0   2      100.09       58.31     28.56 o 
 -26   0   2        2.13      -12.65     21.54 o 
 -25   0   2        7.00       -3.95     21.52 o 
 -24   0   2      106.96       85.25     26.80 o 
 -23   0   2       19.75       21.81     22.16 o 
 -22   0   2        2.59        1.31     19.23 o 
 -21   0   2       30.81       35.97     20.65 o 
 -20   0   2     1933.05     1995.14     65.20 o 
 -19   0   2      241.35      288.58     20.78 o 
 -18   0   2     4358.03     4326.22    161.01 o 
 -17   0   2     2338.43     2353.49     66.78 o 
 -16   0   2      211.50      252.22     18.97 o 
 -15   0   2     1510.02     1574.83     35.82 o 
 -14   0   2     5323.54     5518.33     85.29 o 
 -13   0   2     4490.71     4280.80     68.25 o 
 -12   0   2     1931.09     1992.10     37.98 o 
 -11   0   2     2822.21     2601.45     51.87 o 
 -10   0   2      388.87      500.44     20.28 o 
  -9   0   2    12913.08    14067.14    172.96 o 
  -8   0   2     4453.91     4659.59     53.01 o 
  -7   0   2       73.60       94.16      7.74 o 
  -6   0   2    11007.48    11943.35    198.25 o 
  -5   0   2     2287.18     2391.78     34.78 o 
  -4   0   2    41044.73    40894.39    522.51 o 
  -3   0   2    26669.67    27720.90    225.93 o 
  -2   0   2    11298.07    11563.82    122.71 o 
  -1   0   2    18416.10    18486.29    338.55 o 
   0   0   2     5896.48     5669.88    108.57 o 
   1   0   2    21770.62    23992.45    299.44 o 
   2   0   2    14531.91    14948.88    187.68 o 
   3   0   2      200.64      214.34     10.85 o 
   4   0   2    23611.23    23846.54    438.90 o 
   5   0   2    14438.75    15655.74    293.66 o 
   7   0   2      140.47      147.46      6.52 o 
   8   0   2     7507.80     7356.95     82.68 o 
   9   0   2      807.60      818.70     16.14 o 
  10   0   2      532.54      575.74     13.77 o 
  11   0   2       93.02       96.52      7.49 o 
  12   0   2      861.82      907.24     18.81 o 
  13   0   2       61.40       58.26      6.82 o 
  14   0   2    13953.67    14005.50    155.29 o 
  15   0   2       20.66       21.55      6.57 o 
  16   0   2      115.78      124.73     10.58 o 
  17   0   2        0.50        6.01      8.10 o 
  18   0   2     4332.64     4700.24     79.66 o 
  19   0   2       55.09       63.18     20.66 o 
  20   0   2      253.95      180.90     27.91 o 
  21   0   2      244.37      220.92     31.94 o 
  22   0   2        3.97       -4.92     19.18 o 
  23   0   2      351.15      330.76     38.74 o 
  24   0   2        9.40        4.30     21.11 o 
  25   0   2       36.36       26.33     23.82 o 
  26   0   2      148.61      175.68     34.35 o 
 -27   1   2        0.03      -15.97     15.97 o 
 -26   1   2        1.50       -6.80     23.06 o 
 -25   1   2        4.67      -15.49     15.49 o 
 -24   1   2       68.74       53.86     27.39 o 
 -23   1   2       25.38       31.55     15.91 o 
 -22   1   2        0.22      -12.66     12.66 o 
 -21   1   2      214.07      170.57     19.58 o 
 -20   1   2       34.09       30.28     10.81 o 
 -19   1   2      295.68      311.33     26.71 o 
 -18   1   2      281.71      298.79     15.03 o 
 -17   1   2      567.22      514.24     17.87 o 
 -16   1   2        3.82        3.63      5.88 o 
 -15   1   2       60.08       70.19      8.22 o 
 -14   1   2       95.51       89.12      8.06 o 
 -13   1   2      132.50      133.71      6.45 o 
 -12   1   2      573.02      570.17     15.80 o 
 -11   1   2        4.16       38.46      3.81 o 
 -10   1   2       61.91       66.87      4.33 o 
  -9   1   2     1239.92     1352.13     14.09 o 
  -8   1   2      553.19      627.96      9.52 o 
  -7   1   2     3695.20     3821.52     45.61 o 
  -6   1   2     1745.38     1731.79     23.15 o 
  -5   1   2      227.69      205.32     10.58 o 
  -4   1   2    65937.01    67618.50    547.68 o 
  -3   1   2     8768.04     9043.95     72.84 o 
  -2   1   2     1522.95     1597.13     14.83 o 
  -1   1   2       30.96       33.30      1.67 o 
   0   1   2     2981.29     3045.80     33.52 o 
   1   1   2     3202.41     3310.68     30.90 o 
   2   1   2       62.73       47.53      2.96 o 
   3   1   2        3.53       11.26      3.02 o 
   4   1   2    15890.29    16412.16    216.04 o 
   5   1   2     6095.28     6414.55    126.28 o 
   7   1   2      125.45      110.56      4.69 o 
   8   1   2      986.21     1033.25     12.65 o 
   9   1   2      403.94      403.09      7.86 o 
  10   1   2      463.06      506.84      9.12 o 
  11   1   2      382.05      382.08      8.44 o 
  12   1   2      650.45      662.97     11.38 o 
  13   1   2      577.61      609.83     11.81 o 
  14   1   2      264.94      245.06      8.55 o 
  15   1   2     1591.62     1641.68     23.46 o 
  16   1   2     1671.37     1650.53     21.19 o 
  17   1   2      371.52      401.63     13.85 o 
  18   1   2        2.03        4.49      8.05 o 
  19   1   2      246.10      233.63     16.74 o 
  20   1   2       33.83       30.92     15.26 o 
  21   1   2       26.92       17.74     19.08 o 
  22   1   2      193.80      191.95     22.28 o 
  23   1   2      107.62       74.14     32.58 o 
  24   1   2        9.79       -5.20     14.56 o 
  25   1   2        0.47      -11.91     15.30 o 
  26   1   2        0.31      -15.27     15.27 o 
 -27   2   2       96.64       97.62     22.31 o 
 -26   2   2        6.03        0.89     16.93 o 
 -25   2   2       80.84       78.91     19.36 o 
 -24   2   2        8.20        8.38     15.74 o 
 -23   2   2      136.33      138.28     20.41 o 
 -22   2   2       14.83      -12.60     12.60 o 
 -21   2   2      449.16      402.79     26.82 o 
 -20   2   2       51.59       39.72     10.98 o 
 -19   2   2       70.20       69.52      9.46 o 
 -18   2   2      741.60      689.21     24.56 o 
 -17   2   2      376.15      365.00     15.06 o 
 -16   2   2      358.86      364.00     16.27 o 
 -15   2   2      232.59      243.42     10.17 o 
 -14   2   2      695.73      681.86     21.36 o 
 -13   2   2     1229.10     1322.57     31.76 o 
 -12   2   2       35.17       18.45      4.38 o 
 -11   2   2      854.52      821.36     14.38 o 
 -10   2   2     1617.87     1322.46     21.73 o 
  -9   2   2     4601.01     4443.91     52.65 o 
  -8   2   2     2545.39     2424.45     52.20 o 
  -7   2   2       83.06      102.96      4.07 o 
  -6   2   2    18155.25    18213.26    235.63 o 
  -5   2   2     4313.83     4511.24     62.65 o 
  -4   2   2     8263.49     8590.41    113.21 o 
  -3   2   2     8049.30     8411.28     77.23 o 
  -2   2   2     3314.81     3335.10     43.57 o 
  -1   2   2      972.35     1051.52     14.86 o 
   0   2   2     1198.47     1235.40     70.21 o 
   1   2   2     1210.36     1192.43     20.64 o 
   2   2   2      691.37      706.86     13.04 o 
   3   2   2     3048.59     3132.48     62.90 o 
   4   2   2    29562.49    29529.32    539.11 o 
   5   2   2      185.96      164.27     11.70 o 
   6   2   2    23105.49    24734.51    256.55 o 
   7   2   2      469.84      589.16     10.69 o 
   8   2   2    14416.80    14673.00    133.39 o 
   9   2   2      136.73      120.10      5.04 o 
  10   2   2     2950.77     2890.54     27.53 o 
  11   2   2      922.45      916.48     13.14 o 
  12   2   2     2290.19     2306.78     24.36 o 
  13   2   2     1676.81     1722.10     20.46 o 
  14   2   2      506.54      543.58     15.39 o 
  15   2   2      212.36      216.90      8.39 o 
  16   2   2      220.40      218.23      8.70 o 
  17   2   2       37.21       43.37      6.37 o 
  18   2   2     1081.34     1135.63     29.43 o 
  19   2   2        5.65        4.21      8.24 o 
  20   2   2      214.62      206.41     19.90 o 
  21   2   2      365.60      395.74     27.63 o 
  22   2   2      592.06      641.72     31.40 o 
  23   2   2       35.71       39.05     17.18 o 
  24   2   2      170.45      154.70     21.89 o 
  25   2   2        0.49       -1.21     16.45 o 
  26   2   2       88.12      115.72     21.86 o 
 -27   3   2       37.75        5.37     17.91 o 
 -26   3   2        3.26      -14.78     14.78 o 
 -25   3   2       15.61        4.23     23.28 o 
 -24   3   2      269.22      253.44     26.59 o 
 -23   3   2        4.60        3.84     15.03 o 
 -22   3   2      297.61      313.70     24.80 o 
 -21   3   2      373.24      326.39     24.85 o 
 -20   3   2     1126.73     1140.23     46.10 o 
 -19   3   2       17.74       23.52      9.63 o 
 -18   3   2      165.57      170.20     11.55 o 
 -17   3   2     1696.68     1710.55     24.80 o 
 -16   3   2        8.86        2.96      7.78 o 
 -15   3   2       35.77       51.13      5.96 o 
 -14   3   2       65.39       82.06      6.90 o 
 -13   3   2      351.13      413.90     12.77 o 
 -12   3   2       43.13       47.47      5.53 o 
 -11   3   2     5503.46     5283.48     49.52 o 
 -10   3   2     5684.13     5863.69     53.36 o 
  -9   3   2      113.30      132.65      5.63 o 
  -8   3   2     6854.98     7348.19     62.58 o 
  -7   3   2    11589.05    11454.59    120.93 o 
  -6   3   2     3111.10     3212.94     68.46 o 
  -5   3   2     2079.90     2146.20     47.40 o 
  -4   3   2    15001.10    16021.50    295.04 o 
  -3   3   2        5.92       11.23      2.98 o 
  -2   3   2     4777.88     4691.90     60.45 o 
  -1   3   2      706.75      803.59     13.13 o 
   0   3   2      691.29      682.85     16.19 o 
   1   3   2     2267.96     2377.16     49.37 o 
   2   3   2      395.47      389.07      9.69 o 
   3   3   2     1199.51     1372.78     18.92 o 
   4   3   2     5904.36     6113.51    117.87 o 
   5   3   2    20066.65    20335.79    256.98 o 
   6   3   2      510.96      438.09      9.90 o 
   7   3   2     5335.54     5193.58     58.93 o 
   8   3   2      219.78      194.25      6.44 o 
   9   3   2      754.05      778.77     14.80 o 
  10   3   2      228.42      261.37      8.80 o 
  11   3   2     5426.07     5315.10     49.72 o 
  12   3   2     1785.65     1718.06     21.65 o 
  13   3   2        4.74        1.87      3.68 o 
  14   3   2      872.85      873.15     19.10 o 
  15   3   2      899.42      944.61     18.15 o 
  16   3   2      641.86      635.55     14.19 o 
  17   3   2      837.79      788.37     19.02 o 
  18   3   2      440.17      436.40     18.69 o 
  19   3   2      333.47      367.50     18.62 o 
  20   3   2      203.59      173.67     24.94 o 
  21   3   2      381.76      382.97     20.12 o 
  22   3   2        3.26       -2.45     27.54 o 
  23   3   2       51.87       49.71     17.85 o 
  24   3   2        1.68       -0.20     15.02 o 
  25   3   2      165.33      153.03     23.40 o 
 -26   4   2        6.30      -16.39     16.39 o 
 -25   4   2      137.63      104.37     20.86 o 
 -24   4   2      124.25      128.01     27.89 o 
 -23   4   2        8.11       -6.75     14.95 o 
 -22   4   2      132.84      149.54     20.30 o 
 -21   4   2        1.41      -13.09     13.09 o 
 -20   4   2        1.22       -1.92      9.90 o 
 -19   4   2       29.24       28.01     10.17 o 
 -18   4   2       92.63       98.02      8.39 o 
 -17   4   2      287.57      301.57     11.76 o 
 -16   4   2     1327.24     1336.17     33.58 o 
 -15   4   2      552.16      572.10     13.66 o 
 -14   4   2        5.81        0.10      4.46 o 
 -13   4   2     3000.65     3097.54     38.44 o 
 -12   4   2      355.34      342.05      9.80 o 
 -11   4   2      311.75      342.88      9.14 o 
 -10   4   2      247.73      303.18      7.74 o 
  -9   4   2     3290.71     3602.62     32.15 o 
  -8   4   2        5.10        8.81      3.13 o 
  -7   4   2     2094.69     2049.44     21.92 o 
  -6   4   2      531.32      453.90      7.90 o 
  -5   4   2      122.70       92.06      6.64 o 
  -4   4   2      128.73      111.67     15.00 o 
  -3   4   2      548.53      579.26     22.39 o 
  -2   4   2      273.88      288.06      6.21 o 
  -1   4   2     1989.24     2117.20     33.16 o 
   0   4   2     1699.95     1522.64     21.28 o 
   1   4   2     3193.34     3280.21     41.11 o 
   2   4   2      954.25     1035.39     16.97 o 
   3   4   2      388.11      405.83      8.81 o 
   4   4   2      318.68      365.90      7.57 o 
   5   4   2        0.54       -0.29      3.41 o 
   6   4   2      853.48      730.66     16.50 o 
   7   4   2       37.42       28.68      5.28 o 
   8   4   2      659.61      781.76     13.48 o 
   9   4   2     1720.28     1885.60     24.28 o 
  10   4   2     1327.68     1307.46     19.55 o 
  11   4   2        2.94        4.96      3.96 o 
  12   4   2     2253.39     2131.89     26.58 o 
  13   4   2      178.73      204.57      8.36 o 
  14   4   2       40.88       31.44      4.76 o 
  15   4   2      738.22      740.33     13.74 o 
  16   4   2     1304.28     1246.56     27.90 o 
  17   4   2       11.92        3.48      7.53 o 
  18   4   2      150.83      146.65     12.94 o 
  19   4   2      121.47      147.10     13.49 o 
  20   4   2      225.86      254.32     16.88 o 
  21   4   2      223.43      192.96     24.60 o 
  22   4   2      388.87      402.54     28.48 o 
  23   4   2      111.78      103.73     19.73 o 
  24   4   2       21.93       17.54     17.14 o 
  25   4   2        6.12      -10.10     31.40 o 
 -26   5   2       11.00      -16.96     16.96 o 
 -25   5   2       98.70      103.12     21.36 o 
 -24   5   2       76.72       91.31     20.71 o 
 -23   5   2        2.73      -15.48     19.29 o 
 -22   5   2       48.18       50.03     16.99 o 
 -21   5   2      250.04      289.15     23.98 o 
 -20   5   2     1006.42      940.63     34.96 o 
 -19   5   2       74.43       72.17      9.44 o 
 -18   5   2      211.28      238.90     12.60 o 
 -17   5   2      256.45      283.40     11.55 o 
 -16   5   2      471.47      511.87     13.84 o 
 -15   5   2     1136.46     1152.38     19.47 o 
 -14   5   2       36.93       53.46      6.13 o 
 -13   5   2     1670.52     1652.51     22.49 o 
 -12   5   2      380.84      399.53     10.68 o 
 -11   5   2     2035.47     2004.01     23.15 o 
 -10   5   2     3415.69     3549.33     37.74 o 
  -9   5   2     1872.02     1679.17     20.51 o 
  -8   5   2      952.68     1009.46     15.73 o 
  -7   5   2     1788.47     1652.49     17.72 o 
  -6   5   2     4430.31     4382.12     37.16 o 
  -5   5   2     1385.55     1426.45     14.79 o 
  -4   5   2     2149.11     2394.31     21.60 o 
  -3   5   2    10453.35    10016.49     92.79 o 
  -2   5   2     1650.18     1543.34     20.57 o 
  -1   5   2     4078.13     4367.31     62.83 o 
   0   5   2       80.48       80.86      5.02 o 
   1   5   2     3043.11     2991.87     37.73 o 
   2   5   2     3488.20     3490.17     35.18 o 
   3   5   2    13451.37    13457.03    111.10 o 
   4   5   2      603.87      694.99      9.37 o 
   5   5   2      352.49      254.74      6.60 o 
   6   5   2      106.06      130.81      8.26 o 
   7   5   2     6793.16     6302.64     80.25 o 
   8   5   2      484.83      394.04     11.96 o 
   9   5   2     2956.11     3023.02     34.84 o 
  10   5   2        0.41        1.24      5.35 o 
  11   5   2     4900.73     4867.65     55.16 o 
  12   5   2     2173.52     2103.11     41.26 o 
  13   5   2      506.94      527.54     11.13 o 
  14   5   2        0.61       -3.86      3.86 o 
  15   5   2     1611.29     1811.98     37.42 o 
  16   5   2        0.27       -5.66      5.66 o 
  17   5   2      401.78      401.49     17.91 o 
  18   5   2      196.91      182.15     17.51 o 
  19   5   2      724.20      716.61     23.66 o 
  20   5   2        2.18       -8.63      8.63 o 
  21   5   2      382.24      406.99     26.06 o 
  22   5   2       11.05        6.80     10.33 o 
  23   5   2      127.61      110.36     23.70 o 
  24   5   2       45.58       52.32     18.30 o 
  25   5   2      274.46      291.89     28.36 o 
 -26   6   2        8.67        9.46     17.61 o 
 -25   6   2        2.67      -10.51     16.12 o 
 -24   6   2        1.62       -5.09     16.06 o 
 -23   6   2       22.39       -5.34     15.97 o 
 -22   6   2       56.42       67.01     17.26 o 
 -21   6   2      287.05      322.94     25.39 o 
 -20   6   2        4.21       11.75     13.19 o 
 -19   6   2       32.06       39.41      8.77 o 
 -18   6   2        1.78       14.74      7.22 o 
 -17   6   2       17.30       11.08      7.08 o 
 -16   6   2      407.52      397.15     12.90 o 
 -15   6   2     1023.37      988.20     18.29 o 
 -14   6   2        1.34        6.35      5.86 o 
 -13   6   2       68.49       70.53      6.47 o 
 -12   6   2      694.13      721.07     12.91 o 
 -11   6   2        5.38        7.60      3.73 o 
 -10   6   2      404.64      377.16      9.97 o 
  -9   6   2     4446.16     4488.92     43.59 o 
  -8   6   2     1022.40     1045.36     13.93 o 
  -7   6   2      196.63      236.77      8.43 o 
  -6   6   2     2164.34     2226.93     19.77 o 
  -5   6   2       10.07        4.29      2.10 o 
  -4   6   2      284.18      320.00      7.00 o 
  -3   6   2        9.50        3.59      2.29 o 
  -2   6   2     5371.36     5628.34     49.09 o 
  -1   6   2     2004.57     2026.24     18.96 o 
   0   6   2      578.83      573.84      7.82 o 
   1   6   2     4204.47     4170.86     39.96 o 
   2   6   2      415.20      367.71      6.83 o 
   3   6   2       60.03       85.05      4.56 o 
   4   6   2     4618.48     4717.29     39.44 o 
   5   6   2     1091.36     1151.17     13.65 o 
   6   6   2      682.84      733.52     13.48 o 
   7   6   2      559.51      595.03     10.85 o 
   8   6   2     2748.76     2803.56     29.66 o 
   9   6   2      987.40     1018.74     15.74 o 
  10   6   2      925.50      900.98     15.16 o 
  11   6   2      213.83      171.44      7.94 o 
  12   6   2      476.08      424.28     19.23 o 
  13   6   2      101.22      114.13      7.80 o 
  14   6   2       28.40       25.03      5.53 o 
  15   6   2        3.67        1.35      6.18 o 
  16   6   2       90.58       91.57      9.36 o 
  17   6   2      253.19      251.33     16.04 o 
  18   6   2      636.68      621.22     22.09 o 
  19   6   2       19.97       14.80      9.86 o 
  20   6   2        2.04       -5.23      9.27 o 
  21   6   2      287.48      302.93     30.11 o 
  22   6   2        8.69        8.74     10.89 o 
  23   6   2       40.40       52.94     13.46 o 
  24   6   2        0.20      -15.16     15.16 o 
  25   6   2        4.43       11.43     16.94 o 
 -25   7   2       20.95       -1.35     17.16 o 
 -24   7   2       10.82       -6.92     16.00 o 
 -23   7   2       65.33       12.72     15.85 o 
 -22   7   2       19.27       16.87     35.11 o 
 -21   7   2      117.86      131.16     47.23 o 
 -20   7   2       15.76       24.04     13.07 o 
 -19   7   2      541.15      529.62     35.20 o 
 -18   7   2      571.45      564.60     17.81 o 
 -17   7   2        2.26        7.88      6.89 o 
 -16   7   2     1590.84     1552.92     24.40 o 
 -15   7   2      488.45      482.16     13.96 o 
 -14   7   2     1407.78     1497.45     23.38 o 
 -13   7   2      702.72      710.37     13.50 o 
 -12   7   2     1446.74     1529.26     19.84 o 
 -11   7   2      405.58      383.69     10.75 o 
 -10   7   2     2544.02     2470.87     28.57 o 
  -9   7   2     1002.32      972.52     15.45 o 
  -8   7   2       35.76       29.23      3.06 o 
  -7   7   2       39.13       29.63      2.93 o 
  -6   7   2      488.71      504.02      7.90 o 
  -5   7   2      440.17      360.94      6.68 o 
  -4   7   2     3727.41     3932.99     34.09 o 
  -3   7   2    15889.25    15576.22    127.78 o 
  -2   7   2      693.93      811.57     15.57 o 
  -1   7   2     4303.71     4381.32     41.44 o 
   0   7   2     3025.68     2929.27     24.03 o 
   1   7   2     1890.95     1685.80     15.58 o 
   2   7   2     4546.29     4744.40     39.67 o 
   3   7   2     5675.71     5643.17     50.03 o 
   4   7   2        9.97        8.86      2.71 o 
   5   7   2       54.06       61.76      3.77 o 
   6   7   2     2226.20     2130.81     22.19 o 
   7   7   2     1408.25     1438.67     15.81 o 
   8   7   2        0.32        2.62      4.11 o 
   9   7   2     6421.08     6527.97     67.76 o 
  10   7   2      266.69      318.27     10.61 o 
  11   7   2     1115.05     1235.93     19.47 o 
  12   7   2       56.78       41.81      5.86 o 
  13   7   2     2368.59     2315.82     29.38 o 
  14   7   2      249.44      267.39     16.55 o 
  15   7   2      978.33      982.11     21.35 o 
  16   7   2       18.13       10.67      8.63 o 
  17   7   2      145.60      152.71     18.74 o 
  18   7   2       95.44       95.93     25.29 o 
  19   7   2      946.38      968.55     29.68 o 
  20   7   2      111.75       96.54     13.49 o 
  21   7   2      219.55      236.37     18.31 o 
  22   7   2        0.27        2.61     12.56 o 
  23   7   2      124.52      112.85     15.98 o 
  24   7   2       34.65       28.40     17.69 o 
 -25   8   2       31.73       -5.23     17.04 o 
 -24   8   2        8.25       -9.06     16.70 o 
 -23   8   2        3.78       -0.32     14.87 o 
 -22   8   2        6.54       16.35     14.94 o 
 -21   8   2       26.07        7.99     10.16 o 
 -20   8   2       13.47       14.98     10.27 o 
 -19   8   2      116.47      158.51     15.39 o 
 -18   8   2      411.61      451.34     16.79 o 
 -17   8   2      830.62      964.06     22.05 o 
 -16   8   2       67.77       63.76     12.81 o 
 -15   8   2       39.10       26.99      6.95 o 
 -14   8   2       85.19       88.86      7.11 o 
 -13   8   2      624.73      616.84     13.06 o 
 -12   8   2       14.95        5.76      4.45 o 
 -11   8   2        0.94       -4.30      4.30 o 
 -10   8   2      296.86      301.55     13.23 o 
  -9   8   2       55.51       47.99      5.03 o 
  -8   8   2      136.04      132.52      6.17 o 
  -7   8   2      152.77      150.81      5.33 o 
  -6   8   2      723.17      642.72      9.50 o 
  -5   8   2      937.75     1090.59     17.96 o 
  -4   8   2     3186.56     3384.81     30.80 o 
  -3   8   2      172.81      166.75      7.18 o 
  -2   8   2     4014.09     4240.29     36.68 o 
  -1   8   2      145.28      172.28      5.89 o 
   0   8   2     4772.12     4541.21     33.24 o 
   1   8   2      486.97      433.15      6.65 o 
   2   8   2       65.55       87.78      4.06 o 
   3   8   2      675.69      720.22      9.93 o 
   4   8   2     3452.55     3573.81     35.73 o 
   5   8   2     3389.92     3230.58     30.64 o 
   6   8   2       25.10       31.88      4.37 o 
   7   8   2       81.66       90.84      8.41 o 
   8   8   2       54.05       60.09      6.11 o 
   9   8   2      122.04      138.49      8.35 o 
  10   8   2       15.18        8.74      4.91 o 
  11   8   2      526.23      575.70     13.39 o 
  12   8   2     1151.71     1163.50     21.86 o 
  13   8   2      395.09      392.90     13.69 o 
  14   8   2      811.73      779.08     18.88 o 
  15   8   2      582.26      563.72     17.29 o 
  16   8   2     1158.44     1171.19     29.02 o 
  17   8   2       69.37      102.52     12.65 o 
  18   8   2      305.53      288.56     17.95 o 
  19   8   2      235.84      255.15     17.93 o 
  20   8   2       93.63       91.65     13.77 o 
  21   8   2      102.34       72.32     13.87 o 
  22   8   2      117.66      114.55     15.51 o 
  23   8   2        0.03      -23.76     24.96 o 
  24   8   2       33.24       35.37     27.87 o 
 -24   9   2       29.33       22.49     27.81 o 
 -23   9   2       98.91       87.55     19.52 o 
 -22   9   2       85.69       71.36     18.76 o 
 -21   9   2        0.33       -9.78      9.78 o 
 -20   9   2        1.63        5.76     10.28 o 
 -19   9   2        4.27       -4.17      9.08 o 
 -18   9   2      189.04      170.88     12.28 o 
 -17   9   2       80.99       73.14      9.55 o 
 -16   9   2       69.36       78.30      9.18 o 
 -15   9   2       12.36       14.85      7.18 o 
 -14   9   2      389.93      393.39     15.73 o 
 -13   9   2      214.22      242.18      9.76 o 
 -12   9   2       17.49       11.18      5.24 o 
 -11   9   2     1426.52     1377.55     24.12 o 
 -10   9   2       19.92       17.36      4.89 o 
  -9   9   2      910.07      930.09     14.71 o 
  -8   9   2      663.55      671.12     12.22 o 
  -7   9   2        3.17       10.77      3.32 o 
  -6   9   2      464.89      451.61     11.26 o 
  -5   9   2       91.57       92.42      5.60 o 
  -4   9   2     3090.41     3082.59     29.32 o 
  -3   9   2        8.42        1.48      2.92 o 
  -2   9   2        4.69        2.23      2.60 o 
  -1   9   2     1161.06     1144.69     18.87 o 
   0   9   2       91.30       79.27      3.74 o 
   1   9   2     2275.95     2287.18     19.71 o 
   2   9   2     1019.19      989.38     11.21 o 
   3   9   2       40.90       50.35      4.73 o 
   4   9   2     2344.58     2306.12     29.09 o 
   5   9   2     3985.86     3832.87     39.72 o 
   6   9   2        6.46        1.86      3.52 o 
   7   9   2     2743.17     2803.33     28.62 o 
   8   9   2      595.99      613.83     11.83 o 
   9   9   2     5300.49     5187.93     51.36 o 
  10   9   2     1790.14     1756.90     24.42 o 
  11   9   2      792.44      774.73     17.61 o 
  12   9   2      293.05      269.11     12.45 o 
  13   9   2      433.12      497.67     15.46 o 
  14   9   2       29.46       34.56     10.57 o 
  15   9   2       67.97       59.60     10.38 o 
  16   9   2       90.96      100.12     12.20 o 
  17   9   2       10.53        8.74     17.66 o 
  18   9   2        1.57        5.48     10.84 o 
  19   9   2      153.53      174.87     18.95 o 
  20   9   2       20.71       18.28     13.28 o 
  21   9   2      121.07      155.28     19.73 o 
  22   9   2        5.22       14.61     14.62 o 
  23   9   2      271.99      278.18     33.96 o 
 -24  10   2       30.05       20.22     16.88 o 
 -23  10   2      101.57      119.16     21.32 o 
 -22  10   2      140.91      135.81     15.82 o 
 -21  10   2       62.59       61.80     13.06 o 
 -20  10   2       32.15       19.41     12.18 o 
 -19  10   2      100.76      115.40     15.86 o 
 -18  10   2        2.57        2.13      8.90 o 
 -17  10   2      250.49      324.88     21.11 o 
 -16  10   2      116.35      127.96     12.19 o 
 -15  10   2       38.77       40.49      8.59 o 
 -14  10   2      662.07      733.47     16.66 o 
 -13  10   2        3.29        1.70      5.58 o 
 -12  10   2     3078.50     3194.79     42.29 o 
 -11  10   2       27.92       35.28      6.21 o 
 -10  10   2     3552.34     3654.55     60.85 o 
  -9  10   2      296.34      306.77     15.05 o 
  -8  10   2      154.46      153.48      8.49 o 
  -7  10   2     1527.63     1596.72     31.17 o 
  -6  10   2      216.16      201.74      7.25 o 
  -5  10   2     2344.64     2304.01     26.61 o 
  -4  10   2      278.36      272.63      7.78 o 
  -3  10   2     2157.78     2166.62     25.96 o 
  -2  10   2      736.74      819.98     12.58 o 
  -1  10   2      345.01      314.92      8.05 o 
   0  10   2     1811.82     1888.67     18.91 o 
   1  10   2      265.87      237.10      8.00 o 
   2  10   2      224.02      240.25      7.32 o 
   3  10   2       97.58       94.92      6.21 o 
   4  10   2      624.43      623.93     17.59 o 
   5  10   2      162.54      166.82      8.13 o 
   6  10   2     1183.96     1204.74     18.60 o 
   7  10   2     1242.60     1295.63     19.78 o 
   8  10   2        7.22        3.14      4.68 o 
   9  10   2     1913.93     1870.76     28.65 o 
  10  10   2     1601.71     1618.77     30.89 o 
  11  10   2       41.62       23.57      7.40 o 
  12  10   2      719.37      691.80     20.73 o 
  13  10   2        4.93       -0.88      7.13 o 
  14  10   2       21.35       28.35      8.61 o 
  15  10   2        1.88      -10.09     10.09 o 
  16  10   2      146.25      112.04     15.67 o 
  17  10   2       71.80       79.67     15.10 o 
  18  10   2       25.67       17.90     12.49 o 
  19  10   2        6.10       -0.26     12.11 o 
  20  10   2      133.96      118.39     19.41 o 
  21  10   2        8.40       33.11     15.45 o 
  22  10   2      813.73      864.82     37.18 o 
 -23  11   2       30.50       21.59     20.07 o 
 -22  11   2        9.98       14.85     12.15 o 
 -21  11   2       26.85       23.08     12.06 o 
 -20  11   2       29.37       42.87     12.38 o 
 -19  11   2       78.24       69.73     12.64 o 
 -18  11   2       16.90       20.13     10.36 o 
 -17  11   2      123.48      121.89     13.28 o 
 -16  11   2       15.42       16.06      7.90 o 
 -15  11   2       53.58       53.72      7.84 o 
 -14  11   2      367.28      339.40     13.31 o 
 -13  11   2        9.19        7.09      6.88 o 
 -12  11   2      282.85      294.02     13.44 o 
 -11  11   2       90.85      102.58      8.85 o 
 -10  11   2      560.38      573.60     15.94 o 
  -9  11   2        6.75       12.16      4.84 o 
  -8  11   2      169.76      189.58      8.30 o 
  -7  11   2        3.06        3.80      4.13 o 
  -6  11   2       11.87        9.04      3.68 o 
  -5  11   2       18.97       31.73      4.34 o 
  -4  11   2      107.31      108.74      8.02 o 
  -3  11   2      503.54      494.55     11.64 o 
  -2  11   2      152.81      137.14      7.53 o 
  -1  11   2     1438.06     1404.30     23.20 o 
   0  11   2      553.10      569.56     12.56 o 
   1  11   2      119.77      128.26      7.22 o 
   2  11   2        2.25        5.49      4.30 o 
   3  11   2      590.44      586.15     15.70 o 
   4  11   2      418.88      419.48     20.68 o 
   5  11   2      232.74      235.95     10.06 o 
   6  11   2      499.17      491.45     14.37 o 
   7  11   2      263.26      228.05     11.04 o 
   8  11   2       77.93       78.74      8.00 o 
   9  11   2        1.09        3.85      5.55 o 
  10  11   2      776.94      783.53     21.88 o 
  11  11   2        7.72       11.89      7.51 o 
  12  11   2      136.85      162.45     12.56 o 
  13  11   2       34.46       35.36     10.54 o 
  14  11   2        0.09       -8.20      9.90 o 
  15  11   2       26.68       15.17     11.31 o 
  16  11   2        4.94       -2.56     11.30 o 
  17  11   2      160.57      167.28     19.30 o 
  18  11   2        0.04       -3.17     11.85 o 
  19  11   2        0.00        1.04     12.64 o 
  20  11   2       69.40       95.13     23.41 o 
  21  11   2       22.27       31.81     22.28 o 
  22  11   2        9.56       -9.55     15.94 o 
 -22  12   2       78.55       68.67     28.85 o 
 -21  12   2       67.01       65.89     13.80 o 
 -20  12   2       23.46       22.31     11.39 o 
 -19  12   2       48.34       80.53     13.32 o 
 -18  12   2        4.71       -4.05      9.79 o 
 -17  12   2       34.87       34.45     12.85 o 
 -16  12   2       22.98       29.67      9.89 o 
 -15  12   2      388.25      456.34     25.81 o 
 -14  12   2      235.69      251.18     12.31 o 
 -13  12   2      238.18      263.29     13.51 o 
 -12  12   2      602.50      624.18     22.42 o 
 -11  12   2      227.99      241.66     12.69 o 
 -10  12   2      147.07      145.57     11.96 o 
  -9  12   2        7.97       11.43      6.25 o 
  -8  12   2      991.43      969.53     20.24 o 
  -7  12   2       90.27       86.72     10.84 o 
  -6  12   2      133.93      164.91      8.77 o 
  -5  12   2      173.15      209.50     10.08 o 
  -4  12   2      468.51      483.97     11.15 o 
  -3  12   2      135.13      155.80      7.50 o 
  -2  12   2     1598.36     1632.64     22.79 o 
  -1  12   2      218.36      205.45      9.23 o 
   0  12   2     1724.11     1786.76     24.24 o 
   1  12   2       24.38       30.22     10.35 o 
   2  12   2     3525.85     3434.30     46.60 o 
   3  12   2      840.30      833.97     16.37 o 
   4  12   2      175.12      186.22     10.43 o 
   5  12   2      474.00      478.65     14.32 o 
   6  12   2      126.92      124.45      9.17 o 
   7  12   2      187.18      192.30     17.09 o 
   8  12   2      551.25      522.04     15.27 o 
   9  12   2       14.45       20.72      6.59 o 
  10  12   2      686.59      725.13     37.59 o 
  11  12   2       20.60       25.57      8.42 o 
  12  12   2      578.15      598.73     35.54 o 
  13  12   2       40.16       52.17     12.82 o 
  14  12   2      646.07      631.80     28.45 o 
  15  12   2      106.57       82.29     20.01 o 
  16  12   2      386.87      342.00     25.11 o 
  17  12   2      206.24      200.20     20.82 o 
  18  12   2      236.11      252.39     23.64 o 
  19  12   2       18.14      -12.78     13.31 o 
  20  12   2      135.06      145.80     21.57 o 
  21  12   2        0.85       -5.95     14.12 o 
 -21  13   2        0.62      -13.87     13.87 o 
 -20  13   2        3.29       14.51     14.21 o 
 -19  13   2       13.64       14.13     14.32 o 
 -18  13   2       75.76       81.19     16.32 o 
 -17  13   2       27.89       37.72     14.12 o 
 -16  13   2       52.51       72.59     15.06 o 
 -15  13   2       27.15       25.21     11.86 o 
 -14  13   2      135.48      141.35     13.54 o 
 -13  13   2       49.95       45.15      9.61 o 
 -12  13   2        7.13       16.76      8.41 o 
 -11  13   2       50.54       60.87      9.79 o 
 -10  13   2        1.08       -2.44      7.12 o 
  -9  13   2        9.94       10.96      6.36 o 
  -8  13   2       21.63       16.81      6.51 o 
  -7  13   2        7.15        3.95      5.75 o 
  -6  13   2      225.25      196.36     11.07 o 
  -5  13   2       10.72       10.96      6.29 o 
  -4  13   2      626.62      624.02     15.52 o 
  -3  13   2      978.45      997.43     18.64 o 
  -2  13   2      310.89      293.91     12.40 o 
  -1  13   2      161.06      127.31     12.21 o 
   0  13   2       19.53       19.34      6.39 o 
   1  13   2      591.03      595.78     16.01 o 
   2  13   2       66.09       75.62     15.64 o 
   3  13   2      185.75      187.30     10.87 o 
   4  13   2        3.90       -2.54      5.82 o 
   5  13   2        0.58       -1.77      5.57 o 
   6  13   2      185.17      162.19     10.67 o 
   7  13   2       11.73       20.54      6.63 o 
   8  13   2      165.88      187.61     11.48 o 
   9  13   2      236.20      245.87     27.92 o 
  10  13   2        8.94        4.23      7.80 o 
  11  13   2       98.73       96.55     15.11 o 
  12  13   2       16.07       -2.97     10.18 o 
  13  13   2      187.27      201.79     19.70 o 
  14  13   2      131.52      130.74     17.98 o 
  15  13   2       54.17       73.78     15.85 o 
  16  13   2        1.25       11.15     13.52 o 
  17  13   2       15.18        5.70     13.85 o 
  18  13   2        6.10       -9.33     13.32 o 
  19  13   2      104.50      110.12     26.25 o 
  20  13   2        0.32        5.56     14.84 o 
 -20  14   2        9.34       -0.75     14.67 o 
 -19  14   2       10.91       28.18     14.83 o 
 -18  14   2        2.35       15.74     13.80 o 
 -17  14   2        1.08       12.48     13.17 o 
 -16  14   2       18.60       31.47     13.77 o 
 -15  14   2      169.65      203.52     19.85 o 
 -14  14   2        6.88       29.31     12.59 o 
 -13  14   2       73.67       64.24     13.53 o 
 -12  14   2       69.50       75.71     10.90 o 
 -11  14   2      252.43      268.12     16.32 o 
 -10  14   2        1.18        4.47      7.51 o 
  -9  14   2      155.09      187.48     11.85 o 
  -8  14   2      291.99      300.15     13.96 o 
  -7  14   2       63.15       57.17      8.08 o 
  -6  14   2       79.82       89.85      8.81 o 
  -5  14   2      151.01      148.93     12.56 o 
  -4  14   2       53.45       66.46      6.92 o 
  -3  14   2       12.23        9.96      5.62 o 
  -2  14   2      301.06      335.06     13.44 o 
  -1  14   2       46.18       56.71      7.75 o 
   0  14   2      721.98      689.50     21.91 o 
   1  14   2      318.16      315.27     13.42 o 
   2  14   2     1394.25     1430.65     25.84 o 
   3  14   2      251.50      250.30     12.54 o 
   4  14   2      180.80      181.18     11.13 o 
   5  14   2       25.27       16.70      6.71 o 
   6  14   2       78.92       86.28      9.14 o 
   7  14   2       72.03       78.22      8.86 o 
   8  14   2      260.20      229.17     13.75 o 
   9  14   2      135.69      143.65     12.86 o 
  10  14   2        4.92       -7.45     10.53 o 
  11  14   2       27.53       28.45     11.94 o 
  12  14   2      340.67      332.10     24.06 o 
  13  14   2        1.26       -4.55     11.92 o 
  14  14   2      393.66      390.60     26.67 o 
  15  14   2      113.24       88.61     16.60 o 
  16  14   2      323.10      298.34     24.92 o 
  17  14   2       78.22       69.41     17.22 o 
  18  14   2       55.16       77.01     17.46 o 
  19  14   2        1.08        1.93     13.99 o 
 -19  15   2       12.27       14.00     19.17 o 
 -18  15   2       13.02       10.16     16.38 o 
 -17  15   2       36.88       47.44     19.17 o 
 -16  15   2       83.42      105.73     22.80 o 
 -15  15   2       53.93       76.35     37.06 o 
 -14  15   2      276.32      245.56     31.41 o 
 -13  15   2       84.87       96.41     15.50 o 
 -12  15   2      103.28      108.95     15.87 o 
 -11  15   2       71.62       87.78     33.86 o 
 -10  15   2       36.52       36.56      9.45 o 
  -9  15   2       60.56       64.71      9.11 o 
  -8  15   2        0.63       -1.02      6.64 o 
  -7  15   2      139.15      137.51     10.57 o 
  -6  15   2        5.13        7.70      6.63 o 
  -5  15   2      368.46      383.85     15.02 o 
  -4  15   2       66.36       49.37      8.08 o 
  -3  15   2      135.36      171.90      9.81 o 
  -2  15   2      233.91      232.64     11.11 o 
  -1  15   2     1458.73     1520.34     27.10 o 
   0  15   2      239.05      248.34     16.65 o 
   1  15   2      716.04      763.23     19.25 o 
   2  15   2       21.54       20.47      7.01 o 
   3  15   2       59.54       67.76      8.81 o 
   4  15   2      167.15      184.21     11.83 o 
   5  15   2       80.15       61.49      8.67 o 
   6  15   2       64.85       70.61      8.99 o 
   7  15   2        7.83       15.15      7.57 o 
   8  15   2       34.53       40.36     12.78 o 
   9  15   2       45.61       13.14     12.26 o 
  10  15   2       27.15       13.21     12.00 o 
  11  15   2      226.62      227.33     20.63 o 
  12  15   2       57.30       35.53     14.11 o 
  13  15   2      214.95      217.37     21.29 o 
  14  15   2       38.17       31.90     14.76 o 
  15  15   2      150.06      120.90     22.59 o 
  16  15   2        0.58      -11.59     13.41 o 
  17  15   2      100.70      109.06     19.34 o 
  18  15   2        0.08      -13.91     13.91 o 
 -17  16   2        7.65        5.21     18.82 o 
 -16  16   2        0.15      -13.05     17.09 o 
 -15  16   2        9.76       22.07     18.36 o 
 -14  16   2        2.80        4.49     16.14 o 
 -13  16   2       18.41        4.62     17.29 o 
 -12  16   2        0.10       12.35     17.44 o 
 -11  16   2        1.20        1.21     15.01 o 
 -10  16   2      134.75      137.06     24.73 o 
  -9  16   2      101.99       98.35     21.07 o 
  -8  16   2      106.99      126.75     17.13 o 
  -7  16   2      161.75      154.51     11.61 o 
  -6  16   2       23.82       26.46      7.77 o 
  -5  16   2       73.89       78.38      9.31 o 
  -4  16   2        4.92        4.91      7.59 o 
  -3  16   2        7.44       -2.03      6.40 o 
  -2  16   2        8.59        2.76      5.95 o 
  -1  16   2        0.08       -6.24      6.24 o 
   0  16   2       21.95       11.43      7.04 o 
   1  16   2        0.01        2.71      6.93 o 
   2  16   2       67.00       86.92      9.61 o 
   3  16   2        6.94       -1.69      8.26 o 
   4  16   2      253.91      251.10     13.90 o 
   5  16   2       42.69       81.97     11.35 o 
   6  16   2      371.28      423.85     19.79 o 
   7  16   2       18.63       17.22     12.70 o 
   8  16   2       58.40       57.10     14.27 o 
   9  16   2       20.71        9.65     12.24 o 
  10  16   2        0.25       -3.39     27.02 o 
  11  16   2       47.32       42.68     14.23 o 
  12  16   2        0.80       -2.14     12.76 o 
  13  16   2        3.60        1.19     13.09 o 
  14  16   2       20.01       49.73     15.71 o 
  15  16   2        3.73       -3.00     14.34 o 
  16  16   2        6.66       -4.52     18.72 o 
 -16  17   2        0.91      -13.97     17.92 o 
 -15  17   2       19.47       -0.53     17.34 o 
 -14  17   2        6.12       25.06     19.86 o 
 -13  17   2       48.13       36.78     19.67 o 
 -12  17   2       31.96       44.37     19.12 o 
 -11  17   2      270.47      230.31     30.24 o 
 -10  17   2       19.44       22.28     18.07 o 
  -9  17   2      411.27      398.44     36.69 o 
  -8  17   2      230.23      284.10     31.92 o 
  -7  17   2      276.79      203.93     27.65 o 
  -6  17   2       83.76       68.43     20.56 o 
  -5  17   2      207.69      267.08     29.95 o 
  -4  17   2       65.67       59.39     18.94 o 
  -3  17   2       12.73        3.49     15.14 o 
  -2  17   2      155.84      139.90     23.40 o 
  -1  17   2       31.68       54.96     14.02 o 
   0  17   2       29.93       44.51     11.77 o 
   1  17   2       28.51       28.37      9.26 o 
   2  17   2        1.19        1.82     10.05 o 
   3  17   2      111.55      111.65     22.70 o 
   4  17   2        7.06        3.61      8.95 o 
   5  17   2      490.31      523.77     20.75 o 
   6  17   2        3.75        7.63     14.14 o 
   7  17   2      212.27      231.88     20.69 o 
   8  17   2       10.48      -11.69     21.89 o 
   9  17   2       59.42       42.62     19.50 o 
  10  17   2      167.76      160.63     19.47 o 
  11  17   2       31.25       30.26     14.76 o 
  12  17   2        5.83       -7.53     15.84 o 
  13  17   2       23.50       30.88     21.88 o 
  14  17   2       18.03        2.46     26.10 o 
 -14  18   2        3.47       -7.99     16.62 o 
 -13  18   2        2.08       -0.20     18.14 o 
 -12  18   2       52.34       59.47     21.85 o 
 -11  18   2        2.33        1.90     17.24 o 
 -10  18   2       28.89       26.18     17.98 o 
  -9  18   2        7.90       21.45     18.94 o 
  -8  18   2        8.34       37.52     19.38 o 
  -7  18   2        5.89       23.45     18.68 o 
  -6  18   2        8.57       23.35     16.64 o 
  -5  18   2       21.60       19.11     17.22 o 
  -4  18   2        0.07       15.70     17.28 o 
  -3  18   2       40.62       48.45     18.89 o 
  -2  18   2        0.60       -7.37     13.58 o 
  -1  18   2        0.92        9.68     15.73 o 
   0  18   2       18.80       16.21     22.32 o 
   1  18   2       36.90       27.38     11.81 o 
   2  18   2       73.81       61.28     13.56 o 
   3  18   2      146.07      124.08     16.47 o 
   4  18   2       33.81       25.49     12.64 o 
   5  18   2       33.93       51.13     20.22 o 
   6  18   2       43.74       35.84     19.46 o 
   7  18   2        5.93        6.40     17.47 o 
   8  18   2      191.56      175.21     26.98 o 
   9  18   2        8.78      -14.27     16.71 o 
  10  18   2       21.80       45.87     20.71 o 
  11  18   2      106.10       98.41     25.48 o 
  12  18   2       70.30       79.06     24.45 o 
 -11  19   2        1.00       13.40     18.38 o 
 -10  19   2       18.19        1.51     18.50 o 
  -9  19   2        7.10        5.21     18.58 o 
  -8  19   2        0.75       29.76     18.35 o 
  -7  19   2       52.33       37.19     18.90 o 
  -6  19   2        2.76       -5.87     17.61 o 
  -5  19   2       75.64       51.74     21.39 o 
  -4  19   2        2.37       30.14     19.70 o 
  -3  19   2      153.12      129.21     25.48 o 
  -2  19   2        5.13        7.75     16.29 o 
  -1  19   2      133.00      151.56     26.00 o 
   0  19   2       27.74       23.08     18.13 o 
   1  19   2      176.67      238.10     20.79 o 
   2  19   2      151.69      138.24     17.52 o 
   3  19   2      130.85      148.48     18.00 o 
   4  19   2       61.25       85.90     21.98 o 
   5  19   2       27.66        9.14     17.75 o 
   6  19   2        3.65      -16.43     16.43 o 
   7  19   2        8.44        4.29     17.38 o 
   8  19   2        2.54       -3.50     17.98 o 
   9  19   2       24.52       28.02     20.69 o 
  10  19   2        0.68       31.64     20.81 o 
  -8  20   2       35.20       28.44     20.19 o 
  -7  20   2        2.96        8.61     19.09 o 
  -6  20   2       28.30      -17.81     18.16 o 
  -5  20   2        4.76       19.52     19.94 o 
  -4  20   2       39.85       50.36     21.59 o 
  -3  20   2       14.32       47.34     21.33 o 
  -2  20   2      106.36       73.98     23.12 o 
  -1  20   2       68.89       76.82     23.25 o 
   0  20   2       47.47       54.24     21.86 o 
   1  20   2      121.90      139.64     27.15 o 
   2  20   2       56.40       27.33     13.61 o 
   3  20   2       43.94       29.42     20.11 o 
   4  20   2        8.75        2.43     17.24 o 
   5  20   2        0.17       -5.44     17.87 o 
   6  20   2       16.42       13.73     19.18 o 
   7  20   2        0.12       -4.18     19.49 o 
 -27   1   3        0.30      -17.23     17.23 o 
 -26   1   3       53.07       27.94     20.19 o 
 -25   1   3        0.13       -3.47     17.02 o 
 -24   1   3       89.21       56.55     18.97 o 
 -23   1   3       70.98       47.95     32.76 o 
 -22   1   3      335.83      367.91     26.72 o 
 -21   1   3        4.28        6.00      8.25 o 
 -20   1   3      437.47      428.89     19.10 o 
 -19   1   3       88.31      119.47     10.99 o 
 -18   1   3     3413.65     3333.27     44.71 o 
 -17   1   3      257.65      211.70     11.86 o 
 -16   1   3      481.79      454.10     16.78 o 
 -15   1   3     2242.16     2291.08     32.31 o 
 -14   1   3      974.45      970.96     15.80 o 
 -13   1   3      323.53      321.26     17.17 o 
 -12   1   3     1523.63     1494.09     23.77 o 
 -11   1   3      159.88      144.03      5.79 o 
 -10   1   3     3196.54     3280.67     31.72 o 
  -9   1   3      589.27      526.51      8.37 o 
  -8   1   3     6105.10     5982.01     51.15 o 
  -7   1   3      902.25      976.30     16.49 o 
  -6   1   3     5698.82     6018.53     51.42 o 
  -5   1   3    24492.99    24527.81    194.71 o 
  -4   1   3    22343.41    23515.39    169.12 o 
  -3   1   3      115.49       83.42      3.15 o 
  -2   1   3      722.32      727.80     10.33 o 
  -1   1   3     1845.58     1717.43     36.29 o 
   0   1   3     4489.93     4747.44     43.82 o 
   1   1   3       32.26       18.06      2.55 o 
   2   1   3      414.02      406.08      6.46 o 
   3   1   3      937.75      969.05     16.87 o 
   4   1   3     5603.69     5503.92    109.89 o 
   5   1   3    16408.41    17720.63    186.20 o 
   6   1   3     1869.14     1791.08     21.65 o 
   7   1   3    16160.39    16502.36    135.39 o 
   8   1   3     3645.55     3774.71     33.63 o 
   9   1   3     2144.79     2138.72     22.08 o 
  10   1   3      457.62      494.52      9.63 o 
  11   1   3      741.25      784.09     12.60 o 
  12   1   3      666.91      680.66     12.11 o 
  13   1   3     4420.94     4421.61     41.18 o 
  14   1   3        9.10       10.04      4.36 o 
  15   1   3     1464.54     1441.68     19.70 o 
  16   1   3        3.01       12.06      4.91 o 
  17   1   3     7066.88     7180.23     63.90 o 
  18   1   3       17.13       14.79      6.16 o 
  19   1   3     2421.78     2365.97     36.18 o 
  20   1   3      117.35      128.16     13.41 o 
  21   1   3       55.34       70.26     16.92 o 
  22   1   3        6.02       -2.26     25.78 o 
  23   1   3       94.80       94.89     18.52 o 
  24   1   3       16.95        8.53     15.20 o 
  25   1   3        4.82      -14.41     14.41 o 
 -27   2   3       59.62       72.25     20.36 o 
 -26   2   3       13.88      -16.24     16.24 o 
 -25   2   3       66.70       45.61     18.24 o 
 -24   2   3       54.52       37.74     21.77 o 
 -23   2   3        8.14       -8.06     15.79 o 
 -22   2   3       19.30       30.17     11.80 o 
 -21   2   3       83.74       79.11     10.62 o 
 -20   2   3        0.30       -6.05      7.53 o 
 -19   2   3     1061.77     1075.29     23.66 o 
 -18   2   3      290.49      342.98     14.92 o 
 -17   2   3      496.88      470.15     15.75 o 
 -16   2   3     1105.92     1070.90     21.44 o 
 -15   2   3      208.01      171.56      8.46 o 
 -14   2   3       25.56       25.09      5.26 o 
 -13   2   3       27.88       20.50      4.67 o 
 -12   2   3      363.80      415.43     10.85 o 
 -11   2   3     1261.12     1259.22     16.91 o 
 -10   2   3     2477.39     2236.15     39.54 o 
  -9   2   3     1796.38     1645.80     21.40 o 
  -8   2   3     2182.36     2132.73     22.10 o 
  -7   2   3      749.58      781.11     16.54 o 
  -6   2   3     6871.71     6781.52     82.64 o 
  -5   2   3      909.46     1009.03     17.98 o 
  -4   2   3     7185.76     7770.77     83.40 o 
  -3   2   3       10.93        5.92      2.30 o 
  -2   2   3     9397.69     9709.31    101.44 o 
  -1   2   3      481.10      405.96      6.17 o 
   0   2   3     4353.01     4342.35     47.53 o 
   1   2   3      100.31      142.39      2.91 o 
   2   2   3     1580.34     1612.22     20.22 o 
   3   2   3    32397.98    33828.85    347.13 o 
   4   2   3      687.16      675.95     12.51 o 
   5   2   3      543.79      766.72     11.89 o 
   6   2   3     4810.80     5252.62     66.92 o 
   7   2   3       24.10        3.08      3.11 o 
   8   2   3        8.72        7.60      4.89 o 
   9   2   3     6734.55     6493.08     58.88 o 
  10   2   3     3699.98     3778.17     34.91 o 
  11   2   3      701.58      672.06     11.69 o 
  12   2   3      171.71      170.17      7.13 o 
  13   2   3     4009.54     3898.35     37.36 o 
  14   2   3      873.56      877.29     24.23 o 
  15   2   3      357.59      348.32     10.18 o 
  16   2   3      942.03      923.36     17.01 o 
  17   2   3      420.71      394.28     13.74 o 
  18   2   3      564.02      601.63     15.63 o 
  19   2   3       33.33       41.16     10.02 o 
  20   2   3     1404.24     1421.82     33.38 o 
  21   2   3       30.92       28.23     10.61 o 
  22   2   3      227.46      187.48     21.85 o 
  23   2   3       39.73        7.19     15.17 o 
  24   2   3        2.81       -9.57     14.86 o 
  25   2   3       44.97       14.81     16.19 o 
 -27   3   3        0.05      -17.58     17.58 o 
 -26   3   3       45.42       34.69     18.33 o 
 -25   3   3        0.13      -15.83     15.83 o 
 -24   3   3      263.60      284.58     26.85 o 
 -23   3   3       37.73       48.44     17.32 o 
 -22   3   3      253.10      263.69     19.80 o 
 -21   3   3       22.58        5.15     10.17 o 
 -20   3   3      165.99      173.96     15.68 o 
 -19   3   3       30.48       28.67      8.60 o 
 -18   3   3       12.11       25.18     11.43 o 
 -17   3   3       38.06       34.00      7.58 o 
 -16   3   3      130.72      126.26      7.95 o 
 -15   3   3      175.00      174.22      8.51 o 
 -14   3   3       86.94      112.02     10.24 o 
 -13   3   3      882.46      878.76     16.43 o 
 -12   3   3     1390.02     1331.25     20.24 o 
 -11   3   3     1801.09     1763.53     31.17 o 
 -10   3   3      534.23      526.29     12.86 o 
  -9   3   3     3279.65     3242.54     29.08 o 
  -8   3   3     2568.00     2606.82     26.46 o 
  -7   3   3     3633.03     3598.93     45.42 o 
  -6   3   3     1827.13     1882.47     22.78 o 
  -5   3   3     1023.51      992.49     20.24 o 
  -4   3   3     2658.25     2472.90     25.51 o 
  -3   3   3        3.21        3.88      1.81 o 
  -2   3   3      826.15      836.35      9.31 o 
  -1   3   3     1375.11     1450.23     16.81 o 
   0   3   3       29.49       21.55      2.56 o 
   1   3   3      261.56      268.17      7.29 o 
   2   3   3      331.17      332.34      6.34 o 
   3   3   3    12277.76    12514.05    115.75 o 
   4   3   3     1120.67     1220.22     18.65 o 
   5   3   3     8735.36     9091.37     85.46 o 
   6   3   3       10.67       12.11      3.46 o 
   7   3   3     6015.77     6241.88     62.10 o 
   8   3   3     2973.27     2954.04     30.45 o 
   9   3   3     7559.41     7428.65     66.40 o 
  10   3   3      950.23      871.44     14.36 o 
  11   3   3       21.52       33.59      4.26 o 
  12   3   3      224.20      233.74      8.30 o 
  13   3   3       89.41      102.00      6.21 o 
  14   3   3       30.43       37.23      5.06 o 
  15   3   3      332.35      340.64     14.12 o 
  16   3   3      275.74      263.09     11.86 o 
  17   3   3     1056.59     1023.61     19.31 o 
  18   3   3        0.62       -6.48      6.48 o 
  19   3   3      326.92      338.33     18.65 o 
  20   3   3        3.55        0.99      9.38 o 
  21   3   3      846.11      842.04     36.06 o 
  22   3   3       21.74       26.77     15.18 o 
  23   3   3      155.64      154.53     21.79 o 
  24   3   3        8.75       -1.75     16.33 o 
  25   3   3      248.86      285.18     34.03 o 
 -26   4   3       79.50       62.48     20.21 o 
 -25   4   3      237.94      256.45     26.34 o 
 -24   4   3        9.87       16.81     16.03 o 
 -23   4   3      136.16      102.16     19.20 o 
 -22   4   3       46.77       33.30     16.35 o 
 -21   4   3      446.30      454.70     22.02 o 
 -20   4   3       20.27       37.58      8.95 o 
 -19   4   3     1093.33     1121.78     24.52 o 
 -18   4   3       39.57       51.98      8.64 o 
 -17   4   3      321.85      296.07     15.20 o 
 -16   4   3     1402.52     1424.96     21.88 o 
 -15   4   3      656.98      650.01     14.31 o 
 -14   4   3     1039.70     1016.62     28.38 o 
 -13   4   3       13.55        6.62      7.55 o 
 -12   4   3     3464.21     3483.98     40.25 o 
 -11   4   3     2071.71     1990.66     26.11 o 
 -10   4   3       34.76       39.65      4.22 o 
  -9   4   3     2492.29     2384.94     28.25 o 
  -8   4   3     5086.87     5077.22     51.25 o 
  -7   4   3    13430.23    13975.68    127.63 o 
  -6   4   3     1262.26     1214.78     19.06 o 
  -5   4   3     4791.34     4797.60     46.66 o 
  -4   4   3      413.94      438.05      9.63 o 
  -3   4   3     1436.11     1381.62     14.34 o 
  -2   4   3     2389.90     2154.36     30.95 o 
  -1   4   3      321.29      281.08      7.75 o 
   0   4   3        4.78        5.61      2.51 o 
   1   4   3     1724.68     1683.69     20.04 o 
   2   4   3     3924.69     4053.49     40.64 o 
   3   4   3     6419.95     6590.53     63.53 o 
   4   4   3     3282.66     3317.48     31.23 o 
   5   4   3      213.30      243.99      6.34 o 
   6   4   3     8209.08     8281.93     91.43 o 
   7   4   3      201.40      169.52     15.58 o 
   8   4   3     4873.05     4728.82     44.81 o 
   9   4   3       11.12       14.87      4.13 o 
  10   4   3     4521.62     4553.42     49.51 o 
  11   4   3     1149.42     1138.07     23.39 o 
  12   4   3       82.92       88.90      5.78 o 
  13   4   3     1600.23     1555.88     26.14 o 
  14   4   3      156.77      164.75      9.10 o 
  15   4   3        7.07        5.14      4.57 o 
  16   4   3     1656.77     1687.23     22.81 o 
  17   4   3       16.24       10.19      6.92 o 
  18   4   3      691.33      715.71     28.29 o 
  19   4   3      671.92      688.22     23.67 o 
  20   4   3     1799.09     1885.34     57.19 o 
  21   4   3      113.04      103.45     16.49 o 
  22   4   3      157.67      141.23     35.09 o 
  23   4   3       43.55       35.44     17.85 o 
  24   4   3      458.18      508.31     34.70 o 
  25   4   3      243.00      288.43     28.53 o 
 -26   5   3       10.40      -17.00     17.00 o 
 -25   5   3       31.56       23.99     17.66 o 
 -24   5   3       52.64       22.73     19.65 o 
 -23   5   3       11.65       23.89     16.17 o 
 -22   5   3       27.97       28.18     16.23 o 
 -21   5   3      285.70      248.65     17.75 o 
 -20   5   3       39.26       44.89     11.19 o 
 -19   5   3      155.93      145.66     16.73 o 
 -18   5   3      199.35      161.08      9.80 o 
 -17   5   3       78.86       75.79      7.71 o 
 -16   5   3      609.75      569.48     15.60 o 
 -15   5   3      309.04      303.14     11.39 o 
 -14   5   3     1237.29     1255.15     20.40 o 
 -13   5   3      189.76      186.67      8.54 o 
 -12   5   3      255.99      261.21      9.61 o 
 -11   5   3      454.64      394.48      9.86 o 
 -10   5   3       30.12       22.12      5.60 o 
  -9   5   3      161.84      176.96      6.99 o 
  -8   5   3     1614.80     1715.80     22.13 o 
  -7   5   3      120.62      117.68      5.43 o 
  -6   5   3     3069.69     2917.31     26.75 o 
  -5   5   3       40.01       27.67      2.64 o 
  -4   5   3        0.26       -0.83      2.82 o 
  -3   5   3     2529.10     2665.23     28.03 o 
  -2   5   3     8703.64     8771.71    114.20 o 
  -1   5   3      558.26      490.79     12.64 o 
   0   5   3        4.49        1.44      2.93 o 
   1   5   3       55.69       42.20      4.30 o 
   2   5   3      422.39      388.18      9.99 o 
   3   5   3       59.74       35.44      2.99 o 
   4   5   3     6110.53     6488.59     56.29 o 
   5   5   3     2577.12     2597.57     32.26 o 
   6   5   3     1278.55     1393.74     42.63 o 
   7   5   3     3824.60     3699.01     57.43 o 
   8   5   3     3411.47     3236.38     41.82 o 
   9   5   3      130.14      134.02      7.16 o 
  10   5   3      732.65      736.41     14.79 o 
  11   5   3     1627.52     1524.68     32.75 o 
  12   5   3       41.04       63.72      6.02 o 
  13   5   3      495.23      495.09     12.57 o 
  14   5   3      140.57      145.48      9.93 o 
  15   5   3     1884.69     1963.04     24.44 o 
  16   5   3      201.64      213.66     12.63 o 
  17   5   3       52.72       70.78      8.95 o 
  18   5   3      216.77      205.91     15.30 o 
  19   5   3       30.50       12.50      9.74 o 
  20   5   3      841.29      830.54     26.78 o 
  21   5   3      124.91      110.87     13.77 o 
  22   5   3       71.64       72.07     13.66 o 
  23   5   3        4.02       12.56     11.78 o 
  24   5   3        4.73      -16.14     24.21 o 
 -26   6   3        0.86      -15.86     15.86 o 
 -25   6   3       69.12       75.21     36.91 o 
 -24   6   3        7.93      -10.42     14.68 o 
 -23   6   3       43.04       40.81     16.56 o 
 -22   6   3       93.71       83.26     36.50 o 
 -21   6   3      197.15      197.81     16.51 o 
 -20   6   3      360.72      320.22     29.83 o 
 -19   6   3      380.00      313.29     18.14 o 
 -18   6   3       30.36       37.91      7.18 o 
 -17   6   3      585.12      597.99     17.60 o 
 -16   6   3      320.63      381.62     19.63 o 
 -15   6   3     3775.33     3759.92     41.83 o 
 -14   6   3       33.41       34.30      8.37 o 
 -13   6   3     1590.73     1566.01     20.24 o 
 -12   6   3      200.73      211.41      8.02 o 
 -11   6   3     2063.84     2041.96     25.15 o 
 -10   6   3     1035.71     1119.16     21.75 o 
  -9   6   3      132.70      157.39      6.38 o 
  -8   6   3      504.19      513.54     11.75 o 
  -7   6   3     3327.48     3449.74     31.75 o 
  -6   6   3     1813.32     1714.02     16.44 o 
  -5   6   3     3161.32     3368.70     29.34 o 
  -4   6   3     3581.21     3555.75     28.69 o 
  -3   6   3     2062.11     2084.26     24.53 o 
  -2   6   3     1000.41     1001.65     17.29 o 
  -1   6   3     3777.99     3672.57     39.57 o 
   0   6   3    11459.07    10613.07    100.76 o 
   1   6   3     5404.57     5574.74     50.09 o 
   2   6   3     7036.95     6564.71     79.14 o 
   3   6   3     2745.70     2601.97     28.34 o 
   4   6   3       77.05       86.99      4.28 o 
   5   6   3      125.14      124.49      5.09 o 
   6   6   3     1171.41     1058.54     18.87 o 
   7   6   3       20.71       23.67      9.72 o 
   8   6   3     1744.56     1891.18     28.64 o 
   9   6   3      178.82      195.19     23.06 o 
  10   6   3     2846.98     2776.34     34.29 o 
  11   6   3       39.73       57.55      5.78 o 
  12   6   3     6804.43     6764.73     64.61 o 
  13   6   3      748.56      705.67     17.71 o 
  14   6   3     2286.22     2288.48     29.82 o 
  15   6   3      111.01      111.63      7.56 o 
  16   6   3     2275.71     2397.31     36.40 o 
  17   6   3        8.03        4.96      7.24 o 
  18   6   3     1110.31     1080.94     52.80 o 
  19   6   3       17.57        7.70     10.80 o 
  20   6   3      212.80      206.72     26.36 o 
  21   6   3      170.96      193.79     16.91 o 
  22   6   3      268.97      258.83     24.15 o 
  23   6   3       30.64       27.12     12.79 o 
  24   6   3      314.03      391.59     31.31 o 
 -25   7   3        1.12      -13.08     15.66 o 
 -24   7   3        0.11        0.69     16.58 o 
 -23   7   3       39.59       16.55     28.60 o 
 -22   7   3       36.17       23.10     15.12 o 
 -21   7   3       41.65       30.49     11.90 o 
 -20   7   3       80.50       82.12     13.03 o 
 -19   7   3       47.79       54.84      9.20 o 
 -18   7   3      278.74      299.93     12.97 o 
 -17   7   3        9.83        7.22      6.29 o 
 -16   7   3      179.39      177.23      9.90 o 
 -15   7   3      361.01      383.13     20.29 o 
 -14   7   3       43.74       34.37      6.41 o 
 -13   7   3      257.11      242.39      9.07 o 
 -12   7   3       12.73       10.22      5.16 o 
 -11   7   3      184.36      195.08      8.55 o 
 -10   7   3        5.81        7.86      4.18 o 
  -9   7   3       28.03       31.52      5.82 o 
  -8   7   3      675.71      643.49     11.13 o 
  -7   7   3       15.41       18.29      2.71 o 
  -6   7   3      315.22      293.14      8.86 o 
  -5   7   3     6008.79     5863.96     45.02 o 
  -4   7   3       73.02       88.06      4.51 o 
  -3   7   3      284.47      242.71      6.12 o 
  -2   7   3     1794.43     1911.75     23.80 o 
  -1   7   3     1596.26     1511.08     18.30 o 
   0   7   3      518.31      435.20      9.17 o 
   1   7   3      796.05      865.51     18.81 o 
   2   7   3     4276.99     4360.25     41.67 o 
   3   7   3     1965.58     2033.29     20.45 o 
   4   7   3     4096.48     4139.22     38.05 o 
   5   7   3      387.87      433.52      8.72 o 
   6   7   3      404.99      389.25      9.68 o 
   7   7   3      129.50      151.89     17.63 o 
   8   7   3      809.99      843.47     17.84 o 
   9   7   3     1164.07     1108.85     19.35 o 
  10   7   3       96.83      107.67      6.87 o 
  11   7   3      203.64      180.05      8.67 o 
  12   7   3       56.31       67.52      8.29 o 
  13   7   3      670.37      689.33     15.20 o 
  14   7   3     1068.13     1043.52     19.24 o 
  15   7   3        3.70       -1.25      6.47 o 
  16   7   3       76.83       66.08      8.96 o 
  17   7   3     1243.39     1308.89     26.60 o 
  18   7   3       91.48      129.16     13.36 o 
  19   7   3       38.02       26.69     16.97 o 
  20   7   3        0.62       -8.52      9.58 o 
  21   7   3       25.25       30.36     12.27 o 
  22   7   3       99.75      115.36     29.36 o 
  23   7   3       67.38       44.70     15.55 o 
 -25   8   3       48.95       38.04     19.01 o 
 -24   8   3        1.74        4.07     16.90 o 
 -23   8   3      254.07      243.39     24.72 o 
 -22   8   3       42.77       25.13     15.60 o 
 -21   8   3       18.13        8.68     14.19 o 
 -20   8   3      169.56      160.81     12.64 o 
 -19   8   3       18.91       16.42      8.38 o 
 -18   8   3        2.80        5.49      9.04 o 
 -17   8   3      305.06      321.65     13.80 o 
 -16   8   3      255.74      253.28     11.75 o 
 -15   8   3      157.81      171.48      9.69 o 
 -14   8   3        5.53       10.39      5.16 o 
 -13   8   3     1250.18     1207.81     18.41 o 
 -12   8   3      230.59      248.08     10.22 o 
 -11   8   3     1176.73     1189.63     26.44 o 
 -10   8   3     3564.51     3628.49     38.72 o 
  -9   8   3      400.66      409.53     13.95 o 
  -8   8   3      675.61      676.51     11.81 o 
  -7   8   3      496.27      487.77      9.81 o 
  -6   8   3      306.21      285.92      9.59 o 
  -5   8   3     3436.28     3593.76     32.96 o 
  -4   8   3        9.55       10.50      3.23 o 
  -3   8   3      255.46      279.38      7.01 o 
  -2   8   3       93.67       91.77      5.99 o 
  -1   8   3     2631.26     2513.16     36.85 o 
   0   8   3     3658.94     3566.63     35.88 o 
   1   8   3      806.09      803.96     15.19 o 
   2   8   3     6294.26     6256.75     57.48 o 
   3   8   3     1242.17     1303.01     18.06 o 
   4   8   3     2812.08     2879.77     31.26 o 
   5   8   3     1036.64      997.80     13.76 o 
   6   8   3     1825.89     1863.17     23.52 o 
   7   8   3      255.40      256.31      8.81 o 
   8   8   3      929.02     1032.41     18.49 o 
   9   8   3      156.76      142.42      7.60 o 
  10   8   3     2674.07     2639.79     31.37 o 
  11   8   3      402.40      405.24     12.15 o 
  12   8   3     2850.27     2993.34     35.43 o 
  13   8   3      280.05      242.17     11.03 o 
  14   8   3     1205.85     1178.35     23.43 o 
  15   8   3        6.92        5.66      6.96 o 
  16   8   3       57.26       52.07      9.78 o 
  17   8   3       88.16       78.82     18.90 o 
  18   8   3      356.81      311.73     52.65 o 
  19   8   3        0.01        5.69     11.59 o 
  20   8   3      109.43      132.04     18.56 o 
  21   8   3       48.16       60.54     16.00 o 
  22   8   3      711.95      711.49     42.06 o 
  23   8   3       22.59       23.84     15.26 o 
 -24   9   3      103.05      112.56     56.25 o 
 -23   9   3       53.98       72.09     18.48 o 
 -22   9   3      161.94      192.77     41.48 o 
 -21   9   3        2.21       -4.63     13.76 o 
 -20   9   3      117.79      112.16     11.62 o 
 -19   9   3      165.67      161.28     12.46 o 
 -18   9   3      226.55      223.54     13.48 o 
 -17   9   3        6.56        8.86      7.29 o 
 -16   9   3      306.17      334.74     22.74 o 
 -15   9   3       44.23       45.16      7.92 o 
 -14   9   3      687.88      715.33     15.95 o 
 -13   9   3     1701.90     1829.11     26.21 o 
 -12   9   3      749.70      784.03     16.25 o 
 -11   9   3      316.58      291.38     10.90 o 
 -10   9   3      240.19      253.98      9.00 o 
  -9   9   3       27.96       27.36      4.70 o 
  -8   9   3      216.87      206.13      7.93 o 
  -7   9   3      410.32      393.66      9.40 o 
  -6   9   3       21.08       23.42      4.25 o 
  -5   9   3      728.90      765.91     11.81 o 
  -4   9   3     1485.03     1445.58     19.34 o 
  -3   9   3      881.30      862.04     15.56 o 
  -2   9   3      790.01      736.87     14.74 o 
  -1   9   3     4799.46     4682.84     45.60 o 
   0   9   3      238.17      218.66      8.19 o 
   1   9   3      825.43      787.43     16.58 o 
   2   9   3      493.85      488.17     11.88 o 
   3   9   3     4939.72     4905.15     48.32 o 
   4   9   3       83.47       83.30      7.64 o 
   5   9   3      179.51      192.15      9.44 o 
   6   9   3      300.22      302.69      9.79 o 
   7   9   3      802.90      764.13     14.67 o 
   8   9   3      621.83      698.41     16.13 o 
   9   9   3     2144.95     2096.08     30.59 o 
  10   9   3       25.98       35.79      6.56 o 
  11   9   3     1383.56     1306.61     24.02 o 
  12   9   3      176.04      151.89     13.91 o 
  13   9   3      551.32      576.03     19.26 o 
  14   9   3      497.24      497.83     18.82 o 
  15   9   3      692.28      670.32     27.93 o 
  16   9   3      286.47      310.85     17.62 o 
  17   9   3      220.68      225.09     20.79 o 
  18   9   3       38.94       49.35     18.58 o 
  19   9   3       14.50        3.27     20.46 o 
  20   9   3       18.51       -1.14     19.47 o 
  21   9   3      277.98      326.30     26.31 o 
  22   9   3        1.40       14.19     14.88 o 
 -24  10   3        1.32       -5.73     21.22 o 
 -23  10   3       62.23       54.02     29.70 o 
 -22  10   3        0.01       45.83     16.61 o 
 -21  10   3        3.53        6.15     10.75 o 
 -20  10   3       13.43        7.65     10.06 o 
 -19  10   3       18.93       12.25     10.95 o 
 -18  10   3       23.99       32.36      8.79 o 
 -17  10   3       73.27       75.40     11.30 o 
 -16  10   3       18.12        5.35      7.41 o 
 -15  10   3        0.37       -5.46      5.46 o 
 -14  10   3        6.01        1.69      6.10 o 
 -13  10   3      123.98      149.42      9.36 o 
 -12  10   3       28.63       32.95      6.45 o 
 -11  10   3      222.00      216.39     13.82 o 
 -10  10   3     1688.89     1695.45     23.78 o 
  -9  10   3      863.41      837.96     16.84 o 
  -8  10   3      331.03      373.54     11.13 o 
  -7  10   3      166.21      161.10      8.23 o 
  -6  10   3       50.75       46.77      5.60 o 
  -5  10   3      524.04      481.20     16.29 o 
  -4  10   3      110.16      103.73      6.68 o 
  -3  10   3     1198.45     1227.91     18.09 o 
  -2  10   3       49.14       35.57      4.83 o 
  -1  10   3        3.32       -0.29      3.87 o 
   0  10   3      645.96      677.93     14.36 o 
   1  10   3      100.68      108.15      7.74 o 
   2  10   3      300.42      325.11     10.08 o 
   3  10   3      561.63      572.46     16.99 o 
   4  10   3      643.60      667.06     15.20 o 
   5  10   3        0.40        4.31      4.34 o 
   6  10   3        4.72       -2.94      4.27 o 
   7  10   3       20.10       13.83      5.29 o 
   8  10   3      473.53      452.57     12.34 o 
   9  10   3     1138.15     1192.06     32.76 o 
  10  10   3      145.32      132.35      9.70 o 
  11  10   3       10.46        8.85      8.72 o 
  12  10   3      301.36      340.30     17.08 o 
  13  10   3        4.27       12.02      7.99 o 
  14  10   3      540.21      519.60     26.94 o 
  15  10   3      106.48      105.63     12.32 o 
  16  10   3       60.19       60.89     14.49 o 
  17  10   3      136.60      109.88     16.23 o 
  18  10   3       39.54       54.18     15.96 o 
  19  10   3      100.09      104.27     17.77 o 
  20  10   3       50.42       29.51     15.22 o 
  21  10   3        5.25       -4.49     13.95 o 
  22  10   3      146.49      149.71     21.06 o 
 -23  11   3       13.51       18.93     26.85 o 
 -22  11   3      308.24      239.39     37.02 o 
 -21  11   3       42.59       58.77     15.63 o 
 -20  11   3      142.35      129.71     17.72 o 
 -19  11   3        0.55      -14.61     16.98 o 
 -18  11   3       22.43       14.79      9.52 o 
 -17  11   3       45.43       47.76     10.43 o 
 -16  11   3       67.99       57.46      9.03 o 
 -15  11   3       22.27       17.75      7.66 o 
 -14  11   3     1072.51     1066.33     39.37 o 
 -13  11   3      802.72      800.37     28.04 o 
 -12  11   3      983.29     1003.43     21.84 o 
 -11  11   3      947.92      992.31     29.83 o 
 -10  11   3      783.05      842.67     17.41 o 
  -9  11   3     1030.78     1020.01     18.81 o 
  -8  11   3      501.50      510.94     13.61 o 
  -7  11   3      337.90      309.71     11.19 o 
  -6  11   3      159.70      166.90      9.26 o 
  -5  11   3        2.41        1.03      3.74 o 
  -4  11   3      735.61      701.04     17.59 o 
  -3  11   3      413.27      400.83     10.93 o 
  -2  11   3     1737.85     1786.28     23.74 o 
  -1  11   3      969.88      974.42     19.54 o 
   0  11   3       50.84       48.75      5.76 o 
   1  11   3     2139.83     2157.16     27.29 o 
   2  11   3       37.26       33.75      5.40 o 
   3  11   3     1570.62     1584.97     25.49 o 
   4  11   3        4.94        0.30      4.57 o 
   5  11   3      335.17      336.71     11.07 o 
   6  11   3       33.13       27.15      5.62 o 
   7  11   3     1091.26     1053.37     18.75 o 
   8  11   3     1369.13     1358.80     21.99 o 
   9  11   3      919.53      955.63     24.19 o 
  10  11   3      383.90      402.60     16.82 o 
  11  11   3     1664.97     1634.24     33.47 o 
  12  11   3      102.01       79.60     10.95 o 
  13  11   3      546.84      585.08     20.87 o 
  14  11   3        6.66        3.45      8.50 o 
  15  11   3      319.63      316.46     23.08 o 
  16  11   3      134.27      131.76     20.38 o 
  17  11   3        4.26        7.17     12.46 o 
  18  11   3        1.38      -12.45     12.45 o 
  19  11   3      166.39      200.22     40.15 o 
  20  11   3        0.61       14.09     14.61 o 
  21  11   3      428.46      447.20     33.67 o 
 -22  12   3       10.84       12.29     13.79 o 
 -21  12   3       11.47        8.01     13.45 o 
 -20  12   3        6.01      -12.16     12.35 o 
 -19  12   3        0.36        2.50     15.85 o 
 -18  12   3      291.23      295.42     22.79 o 
 -17  12   3       69.50       78.61     12.12 o 
 -16  12   3       12.07        0.39      7.81 o 
 -15  12   3       38.22       39.72      8.85 o 
 -14  12   3       20.36       14.78      8.63 o 
 -13  12   3        1.57       11.18      8.52 o 
 -12  12   3       80.49       88.38     10.98 o 
 -11  12   3      166.40      185.40     13.35 o 
 -10  12   3      238.33      231.53     12.38 o 
  -9  12   3       16.17       19.12      7.57 o 
  -8  12   3        0.14       -4.06      5.01 o 
  -7  12   3       12.01        7.28      5.16 o 
  -6  12   3        3.32        1.57      4.88 o 
  -5  12   3      286.02      263.56     10.93 o 
  -4  12   3       87.87       66.98      5.92 o 
  -3  12   3       17.92       11.54      4.88 o 
  -2  12   3      124.01      137.38      7.96 o 
  -1  12   3      289.87      283.87     10.64 o 
   0  12   3       10.27        6.95      4.87 o 
   1  12   3      107.44       95.70      7.45 o 
   2  12   3     2119.22     2162.40     30.19 o 
   3  12   3       61.89       59.53      6.81 o 
   4  12   3       27.48       18.92      5.58 o 
   5  12   3        9.65       -2.18      5.15 o 
   6  12   3     1144.09     1116.06     19.87 o 
   7  12   3      311.61      342.34     13.75 o 
   8  12   3       63.68       59.80      8.22 o 
   9  12   3      375.44      316.46     14.08 o 
  10  12   3       45.73       39.95     13.17 o 
  11  12   3      729.07      806.77     23.94 o 
  12  12   3        8.43       -1.13      8.35 o 
  13  12   3       12.42        7.14      8.75 o 
  14  12   3       38.13       18.90     13.09 o 
  15  12   3        5.51        0.00     12.43 o 
  16  12   3       84.80       58.04     18.37 o 
  17  12   3      100.75      114.24     18.71 o 
  18  12   3        5.03       -3.90     13.95 o 
  19  12   3       89.96      100.47     18.80 o 
  20  12   3        2.09       -3.02     15.11 o 
 -21  13   3       10.17       13.15     14.73 o 
 -20  13   3       48.33       63.13     16.06 o 
 -19  13   3        3.37       -3.08     12.47 o 
 -18  13   3       10.61       24.53     21.58 o 
 -17  13   3      162.60      172.38     37.82 o 
 -16  13   3      327.21      355.19     17.15 o 
 -15  13   3       24.86       27.98      8.82 o 
 -14  13   3      330.38      385.31     36.75 o 
 -13  13   3       33.41       50.02     12.27 o 
 -12  13   3      789.15      826.29     24.48 o 
 -11  13   3       12.73        3.38      7.95 o 
 -10  13   3      294.29      329.10     14.90 o 
  -9  13   3       73.02       69.96      8.60 o 
  -8  13   3       13.13        3.04      6.28 o 
  -7  13   3      249.28      240.47     12.48 o 
  -6  13   3       81.05       79.08      7.66 o 
  -5  13   3      391.16      392.85     12.42 o 
  -4  13   3       24.05       18.23      5.23 o 
  -3  13   3     1970.59     1926.20     24.52 o 
  -2  13   3      343.36      361.87     12.62 o 
  -1  13   3     2082.46     1972.50     27.35 o 
   0  13   3     2117.92     2097.24     31.37 o 
   1  13   3     2167.73     2252.25     30.58 o 
   2  13   3      885.87      926.14     35.75 o 
   3  13   3        5.60       -0.54      6.21 o 
   4  13   3      353.41      296.39     13.35 o 
   5  13   3      151.80      159.25     10.62 o 
   6  13   3      117.13      142.38     10.47 o 
   7  13   3      796.05      781.03     19.37 o 
   8  13   3        4.65        7.79      6.93 o 
   9  13   3      162.12      169.09     11.50 o 
  10  13   3        0.07        3.34      8.07 o 
  11  13   3     1069.01     1083.85     33.59 o 
  12  13   3        0.81        8.21      9.32 o 
  13  13   3     1015.27      916.00     34.21 o 
  14  13   3      181.32      182.00     19.78 o 
  15  13   3      527.21      593.01     59.98 o 
  16  13   3      259.21      291.53     36.57 o 
  17  13   3      120.25      108.80     33.98 o 
  18  13   3       78.44       91.25     18.08 o 
  19  13   3       35.79       61.16     16.56 o 
 -20  14   3       46.31       44.73     22.50 o 
 -19  14   3       47.89       59.74     17.09 o 
 -18  14   3        5.29       15.68     15.79 o 
 -17  14   3       87.16       94.17     16.50 o 
 -16  14   3        4.35       25.14     12.66 o 
 -15  14   3      218.86      221.22     14.37 o 
 -14  14   3       16.65        7.76      9.29 o 
 -13  14   3      306.06      301.91     18.14 o 
 -12  14   3       18.96       24.65     11.38 o 
 -11  14   3       73.14       53.35     10.49 o 
 -10  14   3       37.23       35.69      8.89 o 
  -9  14   3        0.58        0.05      6.57 o 
  -8  14   3       20.82       17.06      6.88 o 
  -7  14   3       79.49       82.14      9.51 o 
  -6  14   3       37.07       36.39      7.26 o 
  -5  14   3       39.24       30.28      7.42 o 
  -4  14   3      205.80      192.13     11.85 o 
  -3  14   3      389.51      368.39     14.65 o 
  -2  14   3      862.12      861.81     19.77 o 
  -1  14   3      532.33      518.07     17.16 o 
   0  14   3     1461.97     1527.88     27.09 o 
   1  14   3      356.58      368.73     26.03 o 
   2  14   3      435.75      441.04     20.10 o 
   3  14   3       18.91       15.40      7.02 o 
   4  14   3       43.50       41.73     11.98 o 
   5  14   3      104.20       86.77      9.30 o 
   6  14   3       22.26       18.42      7.29 o 
   7  14   3       76.96       69.30      9.02 o 
   8  14   3        1.84       -0.30      6.73 o 
   9  14   3       69.89       70.67      9.24 o 
  10  14   3      307.58      297.52     17.75 o 
  11  14   3       10.37       -8.95      8.95 o 
  12  14   3      416.23      386.43     34.80 o 
  13  14   3       39.82       15.32     20.94 o 
  14  14   3      582.08      551.58     48.01 o 
  15  14   3       59.92       52.19     15.41 o 
  16  14   3       82.93      101.54     19.00 o 
  17  14   3        8.81       -6.08     13.50 o 
  18  14   3       13.13       10.53     25.51 o 
 -19  15   3       14.29       12.41     19.73 o 
 -18  15   3        9.05       18.85     13.92 o 
 -17  15   3        0.66       18.78     25.14 o 
 -16  15   3       13.12       21.21     22.17 o 
 -15  15   3       49.56       52.09     31.24 o 
 -14  15   3       21.29       44.58     13.57 o 
 -13  15   3       15.23       22.84     10.26 o 
 -12  15   3       63.22       71.70     11.82 o 
 -11  15   3       29.05       27.20     15.80 o 
 -10  15   3      220.84      214.66     13.47 o 
  -9  15   3        0.51       -3.27     11.53 o 
  -8  15   3      247.99      260.87     14.20 o 
  -7  15   3        0.55       -6.37      6.37 o 
  -6  15   3      406.61      427.66     18.88 o 
  -5  15   3       57.47       41.09      8.29 o 
  -4  15   3        4.66       10.63      7.03 o 
  -3  15   3      213.43      244.38     13.32 o 
  -2  15   3       27.29       20.86      7.00 o 
  -1  15   3       16.74       14.58      6.86 o 
   0  15   3       15.32       10.05      7.02 o 
   1  15   3      183.74      182.68     11.83 o 
   2  15   3        6.17        7.93      7.09 o 
   3  15   3      137.29      146.07     11.19 o 
   4  15   3        1.84       -1.75      6.63 o 
   5  15   3      585.50      626.59     21.84 o 
   6  15   3      118.08      131.54     11.32 o 
   7  15   3      689.81      713.13     20.00 o 
   8  15   3       13.34        2.54      7.48 o 
   9  15   3      111.44      127.27     13.66 o 
  10  15   3       30.17       35.92     13.58 o 
  11  15   3      127.73      150.87     19.25 o 
  12  15   3       21.08       30.58     16.17 o 
  13  15   3       82.20       77.30     16.54 o 
  14  15   3        5.43        8.20     13.85 o 
  15  15   3        2.55       -8.33     13.34 o 
  16  15   3       16.59       -0.89     14.06 o 
  17  15   3       27.79        2.29     15.06 o 
 -17  16   3       45.20       32.92     20.66 o 
 -16  16   3        2.38       22.26     25.23 o 
 -15  16   3       41.07       24.97     14.00 o 
 -14  16   3       39.07       81.18     16.20 o 
 -13  16   3      114.87      140.30     17.80 o 
 -12  16   3      180.72      196.63     19.89 o 
 -11  16   3      120.31      134.21     13.93 o 
 -10  16   3      164.75      167.62     15.06 o 
  -9  16   3      328.53      311.73     15.98 o 
  -8  16   3      221.09      229.14     13.86 o 
  -7  16   3      150.24      158.32     13.68 o 
  -6  16   3      125.46      122.23     11.04 o 
  -5  16   3       39.43       35.50     10.80 o 
  -4  16   3       16.22       21.40      7.74 o 
  -3  16   3      232.40      210.82     13.22 o 
  -2  16   3      201.36      178.23     14.31 o 
  -1  16   3       20.29       33.36      8.13 o 
   0  16   3      255.38      246.00     13.51 o 
   1  16   3       20.78        6.31      7.38 o 
   2  16   3       86.89       81.85      9.81 o 
   3  16   3       26.00       38.59      8.55 o 
   4  16   3      767.80      769.59     21.04 o 
   5  16   3       84.59       86.11     10.40 o 
   6  16   3      131.50      123.99     11.59 o 
   7  16   3      167.90      138.74     12.87 o 
   8  16   3      256.16      223.94     21.43 o 
   9  16   3      141.97      132.12     18.60 o 
  10  16   3      163.08      156.92     23.47 o 
  11  16   3       12.72       10.08     15.74 o 
  12  16   3       76.69       52.13     15.60 o 
  13  16   3        4.16       18.44     14.14 o 
  14  16   3       91.34      106.10     38.77 o 
  15  16   3        2.79       -5.73     13.74 o 
 -15  17   3        3.42        7.99     18.36 o 
 -14  17   3        2.35       -0.10     17.29 o 
 -13  17   3        2.18      -13.21     16.46 o 
 -12  17   3       16.38       26.26     18.74 o 
 -11  17   3        2.89       -2.21     17.30 o 
 -10  17   3       19.49       22.67     12.42 o 
  -9  17   3       16.46        3.72      8.28 o 
  -8  17   3       49.87       69.18     10.24 o 
  -7  17   3        0.42        6.08      7.85 o 
  -6  17   3        1.06       -3.49      7.41 o 
  -5  17   3       31.79       32.07      8.63 o 
  -4  17   3        0.30       -1.38      7.27 o 
  -3  17   3       18.00       25.52      8.54 o 
  -2  17   3        1.97       -2.24      7.15 o 
  -1  17   3       11.42        6.40      7.72 o 
   0  17   3       11.53       18.08      7.91 o 
   1  17   3       68.28       58.45      9.35 o 
   2  17   3       57.40       45.02      9.04 o 
   3  17   3        4.15        3.70      7.79 o 
   4  17   3       17.29        8.14      8.40 o 
   5  17   3        7.95        3.77      8.06 o 
   6  17   3        1.65       -5.17      9.08 o 
   7  17   3        0.03      -14.97     16.43 o 
   8  17   3        5.69       -9.13     12.23 o 
   9  17   3        0.35       13.08     16.84 o 
  10  17   3       76.88      111.44     18.21 o 
  11  17   3        6.15        3.04     20.65 o 
  12  17   3       37.72       22.32     15.23 o 
  13  17   3        7.60       -0.05     24.18 o 
  14  17   3       15.22       -6.28     18.92 o 
 -13  18   3       18.78       21.50     20.05 o 
 -12  18   3        4.43        0.61     17.93 o 
 -11  18   3       15.94        9.47     18.07 o 
 -10  18   3       64.66       91.68     22.27 o 
  -9  18   3      144.64      147.95     26.85 o 
  -8  18   3       44.88       45.26     20.79 o 
  -7  18   3       80.05       94.22     23.72 o 
  -6  18   3      122.79      192.83     28.55 o 
  -5  18   3       10.71       15.42     17.23 o 
  -4  18   3      175.73      200.81     29.26 o 
  -3  18   3       16.57       35.99     19.45 o 
  -2  18   3      137.15      125.80     13.76 o 
  -1  18   3        3.37       -4.19      7.71 o 
   0  18   3       62.27       58.81     14.20 o 
   1  18   3       25.03       15.32     14.72 o 
   2  18   3      113.75      109.17     13.45 o 
   3  18   3       84.32       61.24     11.91 o 
   4  18   3      208.00      197.62     26.75 o 
   5  18   3       23.57        1.57     10.07 o 
   6  18   3      230.91      234.26     26.15 o 
   7  18   3       43.18       48.82     15.47 o 
   8  18   3      196.76      228.29     22.30 o 
   9  18   3       33.45       34.23     18.83 o 
  10  18   3       46.99       28.56     19.21 o 
  11  18   3        0.29       21.01     23.01 o 
 -11  19   3       24.19       22.96     19.74 o 
 -10  19   3       10.43       20.54     18.74 o 
  -9  19   3       37.37       65.42     22.66 o 
  -8  19   3       27.54       20.48     20.35 o 
  -7  19   3        2.02      -17.19     17.60 o 
  -6  19   3       54.58       72.24     22.04 o 
  -5  19   3       35.17       17.11     19.30 o 
  -4  19   3       45.92       62.05     21.88 o 
  -3  19   3       19.93      116.05     25.84 o 
  -2  19   3       83.12       62.39     22.01 o 
  -1  19   3        0.18       12.64     18.10 o 
   0  19   3        5.17       19.64     17.99 o 
   1  19   3       83.97       56.20     21.42 o 
   2  19   3        5.39       -2.59     11.72 o 
   3  19   3       32.54       29.40     14.47 o 
   4  19   3        2.01       11.56     12.73 o 
   5  19   3       35.06       53.29     20.39 o 
   6  19   3       23.36       39.60     20.48 o 
   7  19   3      122.54      104.32     24.87 o 
   8  19   3       37.48       -8.78     18.57 o 
   9  19   3       14.51       28.70     19.28 o 
  -7  20   3        6.47       42.65     22.03 o 
  -6  20   3       26.46       67.24     22.61 o 
  -5  20   3       10.37       23.76     21.50 o 
  -4  20   3      108.36      132.20     27.75 o 
  -3  20   3       12.99        1.18     19.28 o 
  -2  20   3      215.03      167.81     29.70 o 
  -1  20   3       34.34        7.59     18.61 o 
   0  20   3      132.50      132.96     28.10 o 
   1  20   3      156.29      146.47     28.10 o 
   2  20   3       29.66       47.90     21.12 o 
   3  20   3       46.64       34.25     19.66 o 
   4  20   3       14.38      -16.20     16.61 o 
   5  20   3       39.84       46.61     21.95 o 
 -27   0   4       70.34       38.93     28.58 o 
 -26   0   4        1.32      -21.27     21.27 o 
 -25   0   4        2.47       -5.04     25.32 o 
 -24   0   4      415.20      421.55     42.40 o 
 -23   0   4       51.41       64.95     27.26 o 
 -22   0   4      109.23      110.93     16.97 o 
 -21   0   4      325.54      276.11     21.77 o 
 -20   0   4       83.62       59.14     13.93 o 
 -19   0   4     1676.56     1627.11     41.43 o 
 -18   0   4       14.46       17.07     24.29 o 
 -17   0   4     3700.25     3749.23     67.56 o 
 -16   0   4      816.21      758.99     26.99 o 
 -15   0   4      151.58      203.26     14.98 o 
 -14   0   4      394.74      359.24     17.17 o 
 -13   0   4     3132.10     3151.63     54.01 o 
 -12   0   4     1131.62     1077.82     45.56 o 
 -11   0   4      650.59      661.18     36.13 o 
 -10   0   4      736.23      724.05     19.36 o 
  -9   0   4     4604.26     5028.47     94.32 o 
  -8   0   4     3756.05     3510.19    108.39 o 
  -7   0   4     3496.46     3611.13     53.69 o 
  -6   0   4     4589.04     4490.39     48.04 o 
  -5   0   4    23258.74    23470.94    235.55 o 
  -4   0   4    10551.72    10949.17    209.33 o 
  -3   0   4     2631.05     2583.38     58.20 o 
  -2   0   4     9780.36    10206.26    194.96 o 
  -1   0   4     1296.88     1296.86     33.99 o 
   0   0   4    23791.31    23483.20    434.48 o 
   1   0   4     5131.38     5187.97     68.46 o 
   2   0   4      893.20      927.44     23.04 o 
   3   0   4     4621.92     4495.78     82.59 o 
   4   0   4      837.98      646.71     14.67 o 
   5   0   4     6193.16     6122.63    126.49 o 
   6   0   4      293.61      249.61      8.70 o 
   7   0   4      350.68      407.26     13.30 o 
   8   0   4     2198.12     1888.30     28.68 o 
   9   0   4     1472.04     1342.85     23.55 o 
  10   0   4     8621.37     8457.54     98.00 o 
  11   0   4     2693.32     2524.60     37.85 o 
  12   0   4     6919.68     6989.02     84.99 o 
  13   0   4      180.10      203.65     11.81 o 
  14   0   4      566.47      555.57     27.42 o 
  15   0   4      264.51      263.13     15.61 o 
  16   0   4     4308.28     4330.62     61.15 o 
  17   0   4       47.71       75.89     13.29 o 
  18   0   4     2538.96     2472.24     43.00 o 
  19   0   4     1405.79     1407.94     38.79 o 
  20   0   4       70.08       83.02     14.60 o 
  21   0   4       32.83       37.46     21.88 o 
  22   0   4      240.38      186.01     32.50 o 
  23   0   4       40.64        4.42     20.51 o 
  24   0   4        5.19        1.07     22.77 o 
 -27   1   4       14.02       -4.36     18.69 o 
 -26   1   4       20.44      -17.04     17.31 o 
 -25   1   4        6.58        5.02     20.03 o 
 -24   1   4       58.37       29.24     17.70 o 
 -23   1   4        2.50       -9.26      9.26 o 
 -22   1   4        1.29       -6.41      8.46 o 
 -21   1   4      118.06       96.70     11.11 o 
 -20   1   4      111.91      109.54     11.14 o 
 -19   1   4       32.84       22.51      8.29 o 
 -18   1   4       50.00       53.31     11.33 o 
 -17   1   4      351.36      339.66     14.57 o 
 -16   1   4      887.70      866.98     19.33 o 
 -15   1   4      120.68       98.95      8.33 o 
 -14   1   4      293.29      314.68     13.32 o 
 -13   1   4       95.92      125.80      8.16 o 
 -12   1   4        0.86       -2.47      4.46 o 
 -11   1   4      201.19      195.84      8.17 o 
 -10   1   4        5.42        7.97      2.94 o 
  -9   1   4      138.08      134.94      9.54 o 
  -8   1   4     1509.59     1482.58     19.74 o 
  -7   1   4     2712.41     2612.03     28.40 o 
  -6   1   4       73.47       69.95      2.98 o 
  -5   1   4     4109.08     4421.84     35.42 o 
  -4   1   4     5151.65     5430.16     46.11 o 
  -3   1   4     7046.75     7190.38     67.75 o 
  -2   1   4      902.08      883.49     17.48 o 
  -1   1   4       33.15       12.76      4.96 o 
   0   1   4      904.51      896.44     13.90 o 
   1   1   4      558.94      551.75      8.65 o 
   2   1   4    11333.79    12062.97    106.49 o 
   3   1   4      745.35      696.36     11.66 o 
   4   1   4      357.16      368.60     17.62 o 
   5   1   4     1769.56     1800.62     33.52 o 
   6   1   4      126.62      117.51      7.22 o 
   7   1   4      484.95      523.14      9.75 o 
   8   1   4        0.08       -2.76      2.76 o 
   9   1   4       11.26        3.62      3.11 o 
  10   1   4     2014.43     1922.77     21.78 o 
  11   1   4      742.15      743.99     12.68 o 
  12   1   4      202.37      176.64      7.58 o 
  13   1   4       18.49       14.68      4.39 o 
  14   1   4       67.96       75.44      6.25 o 
  15   1   4       70.81       77.43      6.56 o 
  16   1   4      474.90      480.03     12.88 o 
  17   1   4       34.08       47.14      6.36 o 
  18   1   4     1051.01     1085.61     21.05 o 
  19   1   4      276.31      272.33     12.76 o 
  20   1   4        2.64       -2.08      9.37 o 
  21   1   4      142.91      152.17     14.96 o 
  22   1   4       24.91       -5.37     23.53 o 
  23   1   4        0.15      -13.27     13.27 o 
  24   1   4       11.44       10.20     16.57 o 
 -26   2   4        5.98        0.99     19.77 o 
 -25   2   4       51.22       25.71     27.62 o 
 -24   2   4       82.58       52.72     30.81 o 
 -23   2   4      244.55      260.60     19.24 o 
 -22   2   4        0.41        4.77      9.01 o 
 -21   2   4      181.26      189.24     22.30 o 
 -20   2   4       13.12       12.77      9.09 o 
 -19   2   4      449.73      489.42     16.84 o 
 -18   2   4        2.88       -1.72      6.79 o 
 -17   2   4      404.70      427.84     15.29 o 
 -16   2   4       25.97        3.89      6.39 o 
 -15   2   4        4.30        2.35      6.90 o 
 -14   2   4     2474.12     2445.59     28.73 o 
 -13   2   4      572.50      569.30     20.98 o 
 -12   2   4     1907.11     1965.97     23.50 o 
 -11   2   4      431.71      458.03     11.04 o 
 -10   2   4     5585.61     5418.66     56.20 o 
  -9   2   4     6287.20     6249.82     62.90 o 
  -8   2   4     1399.43     1415.76     16.57 o 
  -7   2   4    11467.99    11658.36     98.22 o 
  -6   2   4      975.03      934.38      9.82 o 
  -5   2   4     6453.25     6409.13     52.13 o 
  -4   2   4      711.23      666.82      9.76 o 
  -3   2   4     1417.07     1542.69     15.78 o 
  -2   2   4     4877.24     5003.40     39.36 o 
  -1   2   4     1915.99     1919.27     20.33 o 
   0   2   4     2526.38     2580.40     24.05 o 
   1   2   4     2122.75     2095.31     17.72 o 
   2   2   4      867.68      942.84     10.63 o 
   3   2   4     1574.59     1658.52     22.66 o 
   4   2   4     6230.69     6329.11     86.89 o 
   5   2   4     6243.92     6526.10     91.17 o 
   6   2   4     1677.16     1546.14     29.18 o 
   7   2   4      198.68      199.19      6.75 o 
   8   2   4     6421.34     6480.66     58.84 o 
   9   2   4     3991.79     3921.89     43.59 o 
  10   2   4      313.88      333.43      8.74 o 
  11   2   4       46.76       48.85      4.85 o 
  12   2   4        6.31       10.06      4.02 o 
  13   2   4      102.96      102.83      8.92 o 
  14   2   4      106.86      114.82      7.04 o 
  15   2   4        0.48       -2.67      4.55 o 
  16   2   4      706.71      693.41     21.08 o 
  17   2   4       38.84       42.11      6.25 o 
  18   2   4     1110.24     1109.23     19.26 o 
  19   2   4        0.29       -6.31      6.31 o 
  20   2   4      595.15      575.04     22.87 o 
  21   2   4       10.00        6.96      9.65 o 
  22   2   4      471.30      453.17     47.26 o 
  23   2   4        0.20       -6.08     12.99 o 
  24   2   4       67.86       47.66     17.38 o 
 -26   3   4      152.72      153.85     38.57 o 
 -25   3   4       65.33       64.59     19.99 o 
 -24   3   4       67.83       23.93     19.26 o 
 -23   3   4       26.75       29.63     12.68 o 
 -22   3   4        7.53        5.07      9.11 o 
 -21   3   4        0.72        1.24      7.99 o 
 -20   3   4      405.90      423.03     29.11 o 
 -19   3   4      165.75      145.40     11.55 o 
 -18   3   4      270.02      235.01     15.08 o 
 -17   3   4      586.92      534.17     31.31 o 
 -16   3   4     1769.06     1864.63     29.43 o 
 -15   3   4     1223.03     1186.86     18.95 o 
 -14   3   4      243.71      290.34      9.95 o 
 -13   3   4     2157.20     2249.19     26.93 o 
 -12   3   4      221.18      214.27      8.45 o 
 -11   3   4        1.06        0.88      3.72 o 
 -10   3   4        5.68        7.11      4.37 o 
  -9   3   4     1189.35     1144.43     17.54 o 
  -8   3   4      163.80      169.80      5.67 o 
  -7   3   4     2430.46     2625.97     23.96 o 
  -6   3   4    12430.96    11822.82     88.56 o 
  -5   3   4       13.03       27.20      2.15 o 
  -4   3   4     3492.87     3488.22     25.57 o 
  -3   3   4    16146.84    16919.06    124.47 o 
  -2   3   4      482.15      540.17      8.85 o 
  -1   3   4      224.20      192.50      6.58 o 
   0   3   4     2011.41     2036.47     16.38 o 
   1   3   4     2671.17     2359.05     22.08 o 
   2   3   4     1032.89      896.65     10.84 o 
   3   3   4     1586.25     1486.68     21.26 o 
   4   3   4       26.91       19.08      2.65 o 
   5   3   4       36.26        7.09      3.91 o 
   6   3   4     1952.22     1645.46     24.58 o 
   7   3   4     7414.62     7039.59     69.86 o 
   8   3   4     1895.95     1744.57     26.40 o 
   9   3   4     2823.82     2800.01     31.58 o 
  10   3   4       31.67       23.25      4.40 o 
  11   3   4      262.02      263.48      8.44 o 
  12   3   4      775.53      794.21     13.81 o 
  13   3   4       96.84       89.95      6.26 o 
  14   3   4      790.60      789.93     18.75 o 
  15   3   4      425.36      456.82     21.82 o 
  16   3   4      810.02      787.77     15.43 o 
  17   3   4        9.79        6.40      5.46 o 
  18   3   4      109.64      101.12      8.84 o 
  19   3   4     2134.61     2170.10     65.34 o 
  20   3   4      116.10      125.32     14.00 o 
  21   3   4      118.73      101.30     13.65 o 
  22   3   4        0.08       -2.50     10.16 o 
  23   3   4      190.15      252.47     25.62 o 
  24   3   4        8.03        3.48     15.79 o 
 -26   4   4        4.62      -16.25     16.25 o 
 -25   4   4       26.22      -16.06     16.06 o 
 -24   4   4       28.44       20.79     25.67 o 
 -23   4   4       83.42      108.15     15.03 o 
 -22   4   4       57.52       61.76     12.69 o 
 -21   4   4      313.90      320.39     16.54 o 
 -20   4   4      185.97      217.79     13.81 o 
 -19   4   4       34.80       39.23      8.86 o 
 -18   4   4       88.00      106.39     10.31 o 
 -17   4   4       26.76       14.50      7.26 o 
 -16   4   4      270.94      262.92     10.89 o 
 -15   4   4      419.29      379.62     11.67 o 
 -14   4   4      172.32      153.72      9.75 o 
 -13   4   4      259.87      256.78      9.44 o 
 -12   4   4      134.37      140.30      7.88 o 
 -11   4   4     2101.59     2054.88     27.90 o 
 -10   4   4     2047.11     2061.00     30.71 o 
  -9   4   4      686.39      628.85     11.81 o 
  -8   4   4     5610.27     5695.75     52.91 o 
  -7   4   4        0.84       -0.16      2.02 o 
  -6   4   4     1262.58     1388.21     13.62 o 
  -5   4   4      226.32      258.35      4.95 o 
  -4   4   4       39.36       42.37      2.51 o 
  -3   4   4      866.85      881.24     11.96 o 
  -2   4   4      396.14      420.91      5.79 o 
  -1   4   4      673.39      731.05      9.44 o 
   0   4   4      227.27      258.70      8.16 o 
   1   4   4     5171.08     4856.19     47.42 o 
   2   4   4     2336.15     2068.61     20.94 o 
   3   4   4       82.50       88.23      5.94 o 
   4   4   4       88.51       73.02      5.08 o 
   5   4   4      541.83      631.81     10.34 o 
   6   4   4      631.55      603.62     13.78 o 
   7   4   4      857.86      859.83     14.81 o 
   8   4   4      669.82      633.63     21.14 o 
   9   4   4      323.29      356.60     18.53 o 
  10   4   4      644.58      660.17     18.01 o 
  11   4   4      609.59      525.51     17.45 o 
  12   4   4       13.41       33.49      5.27 o 
  13   4   4      271.47      312.31      9.76 o 
  14   4   4      988.24     1006.68     20.68 o 
  15   4   4      497.66      465.07     12.20 o 
  16   4   4      325.24      316.89     11.43 o 
  17   4   4      114.68      125.32      8.46 o 
  18   4   4      174.50      182.85     13.39 o 
  19   4   4        0.11       -5.58      8.82 o 
  20   4   4       32.65       12.15     10.55 o 
  21   4   4       43.80       34.58     11.56 o 
  22   4   4       15.83       22.84     13.18 o 
  23   4   4       63.25       74.62     14.37 o 
  24   4   4       73.54       78.68     19.38 o 
 -26   5   4       66.15       35.30     19.23 o 
 -25   5   4       21.59        4.51     17.24 o 
 -24   5   4      367.61      293.95     26.44 o 
 -23   5   4        3.63        3.61     11.16 o 
 -22   5   4       55.90       52.23     12.74 o 
 -21   5   4        0.19        4.25      8.54 o 
 -20   5   4      414.52      462.28     31.06 o 
 -19   5   4       23.03       30.55     11.35 o 
 -18   5   4      355.94      335.93     16.11 o 
 -17   5   4      665.59      664.85     15.93 o 
 -16   5   4     2108.73     2093.15     28.30 o 
 -15   5   4      343.94      320.84     11.48 o 
 -14   5   4      803.69      802.90     15.73 o 
 -13   5   4      449.33      421.54     13.20 o 
 -12   5   4      562.99      564.91     12.03 o 
 -11   5   4     1221.93     1242.05     17.63 o 
 -10   5   4      610.59      661.83     13.54 o 
  -9   5   4      514.13      496.12     13.50 o 
  -8   5   4     2234.30     2291.86     32.39 o 
  -7   5   4     2465.94     2472.45     27.56 o 
  -6   5   4    11459.19    11051.81     78.88 o 
  -5   5   4      566.87      491.15     10.60 o 
  -4   5   4     1343.67     1342.62     14.05 o 
  -3   5   4     3059.24     2835.76     22.68 o 
  -2   5   4     7363.46     7103.04     55.24 o 
  -1   5   4     2171.37     2243.66     22.20 o 
   0   5   4       45.50       28.98      3.39 o 
   1   5   4     4185.49     4022.80     37.82 o 
   2   5   4      761.10      651.29     11.48 o 
   3   5   4       21.96        8.23      2.51 o 
   4   5   4      129.68       84.51      8.84 o 
   5   5   4     4477.43     4399.35     41.41 o 
   6   5   4     2096.52     1976.30     25.61 o 
   7   5   4     1864.57     1806.24     28.33 o 
   8   5   4     1343.37     1291.72     20.04 o 
   9   5   4     1254.15     1247.79     20.25 o 
  10   5   4      129.53      119.17      6.92 o 
  11   5   4     1265.30     1326.14     19.86 o 
  12   5   4      130.22      151.00      8.14 o 
  13   5   4      645.53      636.21     16.04 o 
  14   5   4       42.25       28.92      5.34 o 
  15   5   4     1631.60     1655.45     22.88 o 
  16   5   4      154.96      161.01      8.94 o 
  17   5   4      627.46      565.04     17.60 o 
  18   5   4      103.60       90.54     10.28 o 
  19   5   4      343.25      381.63     43.36 o 
  20   5   4       12.93       20.75     10.49 o 
  21   5   4      443.86      412.90     22.77 o 
  22   5   4       13.97        9.65     11.10 o 
  23   5   4      358.31      367.60     53.03 o 
 -25   6   4        3.25       -7.68     17.10 o 
 -24   6   4       73.29       54.86     18.49 o 
 -23   6   4       15.70       15.50     12.09 o 
 -22   6   4      117.84       74.61     13.64 o 
 -21   6   4       90.82       97.47     13.40 o 
 -20   6   4      240.73      210.80     13.98 o 
 -19   6   4        0.57        1.29      7.73 o 
 -18   6   4       11.09        9.42      6.24 o 
 -17   6   4       44.43       55.19      7.85 o 
 -16   6   4       15.99        9.82      5.88 o 
 -15   6   4        0.04        6.64      5.74 o 
 -14   6   4      326.29      329.48     11.64 o 
 -13   6   4       10.15        4.45      4.30 o 
 -12   6   4       83.55       79.30      5.74 o 
 -11   6   4      489.58      454.62     14.21 o 
 -10   6   4       22.62       13.81      4.75 o 
  -9   6   4      165.83      163.25      7.78 o 
  -8   6   4     1692.32     1638.41     26.12 o 
  -7   6   4      662.49      647.13     17.76 o 
  -6   6   4        0.51        2.04      2.93 o 
  -5   6   4      291.76      256.38      8.66 o 
  -4   6   4      154.02      139.05      4.92 o 
  -3   6   4      598.06      606.24     13.69 o 
  -2   6   4      387.44      478.39     13.20 o 
  -1   6   4     1766.68     1786.44     24.46 o 
   0   6   4      470.69      523.92     11.42 o 
   1   6   4       55.90       55.98      8.01 o 
   2   6   4     1008.64      953.36     18.18 o 
   3   6   4        0.24       -3.84      3.84 o 
   4   6   4     1959.89     1853.74     23.51 o 
   5   6   4     2194.39     2172.76     25.95 o 
   6   6   4      527.28      490.57     15.76 o 
   7   6   4       61.75       53.03      8.54 o 
   8   6   4     2301.58     2284.22     32.88 o 
   9   6   4      981.71      944.51     17.54 o 
  10   6   4      388.07      357.79     10.50 o 
  11   6   4      392.28      398.28     14.27 o 
  12   6   4       38.26       30.90      5.72 o 
  13   6   4        3.52       -1.76      5.50 o 
  14   6   4      315.10      329.99     12.15 o 
  15   6   4      624.99      608.54     17.48 o 
  16   6   4       12.88        1.10      5.42 o 
  17   6   4        3.24       -3.10      7.19 o 
  18   6   4       25.98       15.35      8.00 o 
  19   6   4        0.45       -3.29     11.13 o 
  20   6   4        5.75       -1.59     11.88 o 
  21   6   4      303.37      303.33     24.46 o 
  22   6   4      246.55      255.30     23.49 o 
  23   6   4       25.46       14.59     25.72 o 
 -25   7   4        0.45      -15.41     15.41 o 
 -24   7   4      159.43      134.93     21.86 o 
 -23   7   4        8.50        1.31     14.78 o 
 -22   7   4      180.35      156.60     16.48 o 
 -21   7   4      165.14      191.22     21.82 o 
 -20   7   4      171.26      164.51     19.83 o 
 -19   7   4      193.77      168.69     12.75 o 
 -18   7   4      118.38      110.80      9.14 o 
 -17   7   4       88.44       98.44      8.64 o 
 -16   7   4      243.03      213.53     10.82 o 
 -15   7   4       17.81       16.06      6.09 o 
 -14   7   4     1644.20     1602.61     21.57 o 
 -13   7   4      128.18      144.35      7.57 o 
 -12   7   4     1264.21     1264.20     24.40 o 
 -11   7   4      281.97      258.42      9.71 o 
 -10   7   4      996.44     1003.31     19.82 o 
  -9   7   4      849.08      856.05     13.52 o 
  -8   7   4      799.63      802.47     14.84 o 
  -7   7   4     3532.49     3482.23     73.40 o 
  -6   7   4       40.31       32.97      3.85 o 
  -5   7   4     3011.42     3183.62     34.68 o 
  -4   7   4      282.62      282.69      7.08 o 
  -3   7   4       78.82       94.08      7.88 o 
  -2   7   4     6651.39     6642.79     96.07 o 
  -1   7   4     2959.37     2852.19     45.40 o 
   0   7   4     3216.41     3127.27     66.43 o 
   1   7   4     3115.17     3120.13     41.81 o 
   2   7   4     3072.20     2763.24     38.37 o 
   3   7   4     1537.30     1482.00     27.42 o 
   4   7   4     3425.67     3265.86     37.53 o 
   5   7   4     4023.49     3926.58     43.81 o 
   6   7   4        3.38       -1.39      4.21 o 
   7   7   4       48.91       51.68      6.49 o 
   8   7   4      158.30      153.44      9.46 o 
   9   7   4      350.69      329.52     14.25 o 
  10   7   4       12.48        7.44      5.19 o 
  11   7   4     2932.67     2830.48     37.70 o 
  12   7   4       43.45       36.33      6.81 o 
  13   7   4     2044.29     1962.15     37.42 o 
  14   7   4      522.85      476.07     15.84 o 
  15   7   4     2436.74     2502.17     37.30 o 
  16   7   4       16.54       32.72      9.61 o 
  17   7   4     1077.78     1028.50     30.91 o 
  18   7   4       18.06       28.22      9.84 o 
  19   7   4       11.58        8.93     16.37 o 
  20   7   4      344.02      356.32     25.54 o 
  21   7   4       88.57       94.21     28.99 o 
  22   7   4       54.94       44.40     15.90 o 
  23   7   4      121.83      128.73     36.57 o 
 -24   8   4       13.93       43.08     23.13 o 
 -23   8   4       35.69       33.41     16.10 o 
 -22   8   4       17.65        5.75     11.58 o 
 -21   8   4       89.28      111.17     28.56 o 
 -20   8   4       41.83       31.04     11.11 o 
 -19   8   4      104.07       74.06     10.09 o 
 -18   8   4      121.75      132.73     10.08 o 
 -17   8   4      157.59      168.50     10.36 o 
 -16   8   4       49.92       37.77      7.02 o 
 -15   8   4      998.18     1006.97     17.42 o 
 -14   8   4      747.75      733.32     14.61 o 
 -13   8   4      372.27      398.13     12.40 o 
 -12   8   4      439.64      430.88     12.21 o 
 -11   8   4       38.73       27.09      5.46 o 
 -10   8   4       34.06       25.31      5.05 o 
  -9   8   4       95.21      104.35      6.11 o 
  -8   8   4       73.91       84.61      5.50 o 
  -7   8   4      288.67      259.82      9.16 o 
  -6   8   4     1743.42     1752.43     19.92 o 
  -5   8   4      366.12      351.55      9.48 o 
  -4   8   4     1295.51     1286.47     22.71 o 
  -3   8   4      674.55      668.24     15.52 o 
  -2   8   4     2391.47     2531.29     37.96 o 
  -1   8   4       79.35       89.39      7.47 o 
   0   8   4     2846.63     2802.06     34.86 o 
   1   8   4     4099.19     3889.48     44.88 o 
   2   8   4      166.26      160.98      7.75 o 
   3   8   4      779.64      797.00     15.27 o 
   4   8   4      120.63       93.08      6.65 o 
   5   8   4      282.24      251.04      9.56 o 
   6   8   4      290.13      306.54     10.57 o 
   7   8   4       21.09       17.96      4.97 o 
   8   8   4     1772.75     1826.81     29.17 o 
   9   8   4       95.46       70.09      7.25 o 
  10   8   4       43.23       38.88      6.47 o 
  11   8   4        4.23        7.83      5.73 o 
  12   8   4      878.12      938.92     40.13 o 
  13   8   4      478.00      503.50     15.74 o 
  14   8   4      748.60      739.10     18.93 o 
  15   8   4       55.54       63.28     10.07 o 
  16   8   4      201.61      236.00     15.77 o 
  17   8   4      303.78      262.76     16.80 o 
  18   8   4       81.95       81.52     15.14 o 
  19   8   4      102.14       78.69     15.73 o 
  20   8   4      138.62      140.17     26.45 o 
  21   8   4       97.71      117.73     18.47 o 
  22   8   4       35.08       49.87     16.37 o 
 -24   9   4       79.12       59.43     19.60 o 
 -23   9   4        8.83       -3.86     14.78 o 
 -22   9   4      272.01      280.60     21.25 o 
 -21   9   4        1.94        8.22     10.81 o 
 -20   9   4        0.96       -7.36      9.45 o 
 -19   9   4       53.83       40.68      9.27 o 
 -18   9   4        0.94        0.17      7.58 o 
 -17   9   4       10.09       13.63      6.70 o 
 -16   9   4      315.56      313.35     12.97 o 
 -15   9   4       37.61       49.69      6.65 o 
 -14   9   4       54.95       50.29      6.33 o 
 -13   9   4      273.16      274.80     11.26 o 
 -12   9   4      606.51      607.01     14.52 o 
 -11   9   4      778.38      766.51     16.09 o 
 -10   9   4     1054.95     1051.50     25.09 o 
  -9   9   4     2166.11     2207.89     33.24 o 
  -8   9   4     1563.33     1575.63     22.55 o 
  -7   9   4     1133.29     1067.08     17.90 o 
  -6   9   4      319.04      321.91     10.10 o 
  -5   9   4       92.83       88.22      5.78 o 
  -4   9   4     1499.76     1371.24     24.98 o 
  -3   9   4      614.64      585.11     18.75 o 
  -2   9   4      176.00      177.36      8.31 o 
  -1   9   4      106.52      114.21      6.47 o 
   0   9   4      931.91      976.20     15.85 o 
   1   9   4      668.38      629.54     12.85 o 
   2   9   4        6.96        2.36      4.19 o 
   3   9   4     6568.07     6670.58     76.85 o 
   4   9   4     1117.15     1120.37     21.78 o 
   5   9   4     1469.26     1452.85     28.63 o 
   6   9   4      279.72      263.05      9.85 o 
   7   9   4       19.09       23.36      5.74 o 
   8   9   4      241.69      252.09     11.49 o 
   9   9   4       19.84       28.88      6.76 o 
  10   9   4     1256.33     1228.73     23.12 o 
  11   9   4        6.11       12.65      6.41 o 
  12   9   4        2.51        0.97      6.29 o 
  13   9   4      221.07      212.63     12.22 o 
  14   9   4       55.55       53.37     12.93 o 
  15   9   4       70.68       61.90     10.72 o 
  16   9   4      254.07      268.87     17.04 o 
  17   9   4       16.71       19.14     10.03 o 
  18   9   4      124.99      115.35     16.98 o 
  19   9   4       84.31       59.87     15.50 o 
  20   9   4       20.50        2.15     13.75 o 
  21   9   4       98.20      134.56     20.39 o 
  22   9   4        1.19       15.64     20.69 o 
 -23  10   4      218.66      275.53     38.97 o 
 -22  10   4       12.16       16.08     22.93 o 
 -21  10   4      391.19      366.39     26.45 o 
 -20  10   4       48.67       40.90     11.29 o 
 -19  10   4       42.44       44.43     10.91 o 
 -18  10   4       68.39       83.12     11.66 o 
 -17  10   4       93.89       93.24     11.84 o 
 -16  10   4       58.71       57.34      8.55 o 
 -15  10   4      131.26      121.89      9.38 o 
 -14  10   4      407.89      407.32     22.45 o 
 -13  10   4     1361.63     1428.61     26.23 o 
 -12  10   4      147.25      132.81     10.02 o 
 -11  10   4     1277.36     1284.92     25.33 o 
 -10  10   4      186.09      186.32      9.67 o 
  -9  10   4      794.67      855.87     17.21 o 
  -8  10   4     1226.18     1233.84     24.62 o 
  -7  10   4      103.86       91.98      7.24 o 
  -6  10   4       58.66       59.45      8.10 o 
  -5  10   4      376.35      357.43      9.28 o 
  -4  10   4        6.34       15.66      4.30 o 
  -3  10   4       23.19       28.47      5.92 o 
  -2  10   4       38.32       41.38      5.09 o 
  -1  10   4      174.93      160.07      7.87 o 
   0  10   4      339.25      365.38     10.30 o 
   1  10   4       29.47       24.70      5.04 o 
   2  10   4     3530.32     3498.88     43.73 o 
   3  10   4      105.43       91.35      6.96 o 
   4  10   4     1419.49     1431.97     21.41 o 
   5  10   4       19.01       15.04      5.00 o 
   6  10   4      733.37      678.08     14.83 o 
   7  10   4       13.60       17.96      5.49 o 
   8  10   4     2225.46     2212.25     32.56 o 
   9  10   4      323.54      306.33     13.19 o 
  10  10   4      107.20      119.97      9.48 o 
  11  10   4     1620.39     1646.76     28.54 o 
  12  10   4      392.27      360.53     15.03 o 
  13  10   4      495.94      518.55     19.64 o 
  14  10   4      413.03      435.15     19.52 o 
  15  10   4      121.64      109.00     12.77 o 
  16  10   4       77.20       90.81     12.19 o 
  17  10   4       19.15        5.25     15.45 o 
  18  10   4      116.90      133.08     18.79 o 
  19  10   4       55.02       54.40     16.06 o 
  20  10   4      342.25      346.80     27.72 o 
  21  10   4        6.55       -0.38     14.29 o 
 -22  11   4        5.42       38.62     24.93 o 
 -21  11   4        2.73        6.87     14.67 o 
 -20  11   4        1.76        6.25     10.24 o 
 -19  11   4       51.93       52.80     13.18 o 
 -18  11   4      107.06      121.37     16.75 o 
 -17  11   4        0.46       -3.17      8.74 o 
 -16  11   4       37.17       39.96      8.68 o 
 -15  11   4        8.79       -0.73      8.40 o 
 -14  11   4        6.96        5.87      6.94 o 
 -13  11   4       35.76       19.79      7.29 o 
 -12  11   4       25.44       21.96      7.31 o 
 -11  11   4       30.41       21.03      6.55 o 
 -10  11   4        1.20       -3.53      5.55 o 
  -9  11   4       27.03       34.55      6.46 o 
  -8  11   4       69.46       69.86      7.11 o 
  -7  11   4       19.98        9.61      5.19 o 
  -6  11   4       30.61       25.10      5.64 o 
  -5  11   4      260.75      281.65     10.93 o 
  -4  11   4      533.49      521.76     11.60 o 
  -3  11   4      271.68      270.87      9.82 o 
  -2  11   4      253.53      269.92     10.74 o 
  -1  11   4       25.52       25.96      5.22 o 
   0  11   4      254.87      247.02     10.01 o 
   1  11   4        0.43        1.25      4.37 o 
   2  11   4        3.83        9.40      4.77 o 
   3  11   4        0.47       -1.90      4.68 o 
   4  11   4      265.29      262.67     11.40 o 
   5  11   4      449.96      449.28     13.14 o 
   6  11   4       71.15       50.41      6.76 o 
   7  11   4      170.16      171.59     11.37 o 
   8  11   4       54.20       49.65      7.81 o 
   9  11   4        6.22        5.28      6.29 o 
  10  11   4      332.97      355.14     14.78 o 
  11  11   4        9.36        5.47      8.31 o 
  12  11   4      151.33      148.43     13.25 o 
  13  11   4     1018.97     1028.28     31.75 o 
  14  11   4        5.86       -3.25      8.45 o 
  15  11   4        1.03       10.70      9.35 o 
  16  11   4        2.24       -3.95     12.40 o 
  17  11   4        6.46       -9.83     11.80 o 
  18  11   4      314.55      359.94     27.17 o 
  19  11   4        3.29        7.00     16.79 o 
  20  11   4       62.47       57.33     17.72 o 
 -21  12   4      111.04       91.00     17.71 o 
 -20  12   4       78.20       99.38     17.06 o 
 -19  12   4       36.07       30.13     11.16 o 
 -18  12   4      185.09      191.43     16.05 o 
 -17  12   4      202.65      196.51     13.44 o 
 -16  12   4       63.90       65.30     17.50 o 
 -15  12   4      259.23      262.61     14.51 o 
 -14  12   4       93.52      106.97     12.31 o 
 -13  12   4      631.53      630.85     18.80 o 
 -12  12   4      161.59      164.27     11.75 o 
 -11  12   4      825.20      835.54     26.74 o 
 -10  12   4      227.51      225.49     11.42 o 
  -9  12   4      270.69      285.54     15.02 o 
  -8  12   4      561.47      579.00     14.98 o 
  -7  12   4       37.74       41.48      6.55 o 
  -6  12   4      680.53      621.89     15.00 o 
  -5  12   4        2.56        5.84      5.38 o 
  -4  12   4     1005.19      941.29     21.49 o 
  -3  12   4      331.62      315.44     11.51 o 
  -2  12   4      390.15      384.11     15.60 o 
  -1  12   4     1972.92     1990.32     27.04 o 
   0  12   4      267.52      284.72     12.41 o 
   1  12   4     1436.23     1487.75     23.04 o 
   2  12   4      352.19      358.55     12.12 o 
   3  12   4      300.79      309.34     11.88 o 
   4  12   4      591.42      567.76     14.37 o 
   5  12   4       19.94       13.81      5.94 o 
   6  12   4     1172.58     1201.96     26.79 o 
   7  12   4       27.12       29.05      6.52 o 
   8  12   4       55.55       59.91      9.85 o 
   9  12   4       36.01       29.15      8.88 o 
  10  12   4      634.53      621.48     20.90 o 
  11  12   4       67.64       80.53     11.19 o 
  12  12   4      770.47      772.44     24.39 o 
  13  12   4      213.48      226.85     16.42 o 
  14  12   4      164.24      163.36     14.80 o 
  15  12   4        5.95        0.05      9.70 o 
  16  12   4      218.32      170.86     31.76 o 
  17  12   4       16.47        1.57     13.90 o 
  18  12   4       31.73       27.88     14.82 o 
  19  12   4        5.46       -1.24     14.57 o 
 -21  13   4       19.65       23.74     18.52 o 
 -20  13   4       17.41       18.66     22.00 o 
 -19  13   4        2.38        2.93     10.82 o 
 -18  13   4        0.22        1.25     10.18 o 
 -17  13   4        2.35        3.90      8.46 o 
 -16  13   4        0.21        5.65      8.33 o 
 -15  13   4       34.53       23.54     11.53 o 
 -14  13   4       40.60       46.90     10.66 o 
 -13  13   4        9.87       13.83     12.99 o 
 -12  13   4       68.58       78.26     11.18 o 
 -11  13   4       14.48       17.18      7.54 o 
 -10  13   4      118.33      115.00      9.35 o 
  -9  13   4        7.64       -0.13      5.92 o 
  -8  13   4       46.36       37.84      6.90 o 
  -7  13   4      105.20      119.79      8.93 o 
  -6  13   4        2.28        0.14      5.29 o 
  -5  13   4        0.60       -4.65      5.45 o 
  -4  13   4        2.38        4.46      5.50 o 
  -3  13   4       11.92       11.14      5.58 o 
  -2  13   4       94.63       95.30      7.78 o 
  -1  13   4      257.58      259.52     11.30 o 
   0  13   4      244.82      229.46     10.75 o 
   1  13   4      378.23      394.07     14.12 o 
   2  13   4      178.30      181.74     10.01 o 
   3  13   4      166.98      170.60      9.91 o 
   4  13   4        0.76       -0.38      5.53 o 
   5  13   4      476.58      462.76     14.29 o 
   6  13   4       53.96       55.95      8.30 o 
   7  13   4       50.44       37.33      8.01 o 
   8  13   4       35.33       34.38      9.35 o 
   9  13   4       34.31       42.13      9.86 o 
  10  13   4      322.31      344.22     18.78 o 
  11  13   4      259.85      301.28     18.00 o 
  12  13   4      109.69      106.94     21.10 o 
  13  13   4       31.04       23.71     10.07 o 
  14  13   4        7.04       -7.69      9.69 o 
  15  13   4      259.37      293.75     25.01 o 
  16  13   4       11.00       -6.32     13.30 o 
  17  13   4       27.74       22.87     15.46 o 
  18  13   4        3.51       -3.99     13.56 o 
 -19  14   4       59.48       66.45     16.19 o 
 -18  14   4       25.08        2.53     13.22 o 
 -17  14   4       40.92       50.99     10.19 o 
 -16  14   4       39.64       46.72      9.99 o 
 -15  14   4      116.33      143.96     30.40 o 
 -14  14   4        0.76        1.20      9.44 o 
 -13  14   4       71.37       75.13     11.65 o 
 -12  14   4       23.49       16.47      8.96 o 
 -11  14   4      212.31      213.27     13.34 o 
 -10  14   4        1.72       -2.89      6.84 o 
  -9  14   4        9.34       18.98      7.39 o 
  -8  14   4        0.50        5.67      6.86 o 
  -7  14   4      159.01      147.01     11.33 o 
  -6  14   4      139.23      127.86     12.15 o 
  -5  14   4       12.90       10.50      6.51 o 
  -4  14   4      714.74      702.69     17.24 o 
  -3  14   4      361.55      333.67     13.70 o 
  -2  14   4      685.85      697.36     16.60 o 
  -1  14   4      548.42      567.13     19.15 o 
   0  14   4      212.16      256.64     11.88 o 
   1  14   4       50.84       62.37      7.54 o 
   2  14   4      113.42      110.90      9.89 o 
   3  14   4      270.18      298.75     14.21 o 
   4  14   4      177.12      192.78     12.15 o 
   5  14   4       15.86        8.97      7.26 o 
   6  14   4      351.67      381.12     16.55 o 
   7  14   4       27.97       27.47     15.00 o 
   8  14   4       63.31       66.71      9.46 o 
   9  14   4       47.59       47.28     10.51 o 
  10  14   4      837.05      866.31     26.35 o 
  11  14   4        0.18        1.49     13.25 o 
  12  14   4      259.25      264.76     20.55 o 
  13  14   4        0.39        9.40     10.78 o 
  14  14   4       63.46       51.35     15.48 o 
  15  14   4       68.07       69.63     16.44 o 
  16  14   4       50.39       49.81     16.06 o 
  17  14   4        7.51       10.36     13.38 o 
 -18  15   4       98.58      133.95     19.38 o 
 -17  15   4        6.05       26.42     13.95 o 
 -16  15   4       53.09       51.29     10.82 o 
 -15  15   4       16.95       34.24     13.48 o 
 -14  15   4      189.83      185.18     16.27 o 
 -13  15   4        5.84       27.48     10.41 o 
 -12  15   4      239.12      258.90     18.39 o 
 -11  15   4       50.31       44.57      9.05 o 
 -10  15   4      184.43      184.50     12.81 o 
  -9  15   4       68.45       85.85     11.78 o 
  -8  15   4       35.55       38.05      8.42 o 
  -7  15   4       16.77       16.80      7.94 o 
  -6  15   4        2.01       -6.39      6.77 o 
  -5  15   4       74.12       86.11      9.56 o 
  -4  15   4       20.39       15.77      7.84 o 
  -3  15   4      305.50      289.12     14.96 o 
  -2  15   4       43.14       54.40     10.49 o 
  -1  15   4      147.22      153.39     11.16 o 
   0  15   4      491.80      538.16     23.80 o 
   1  15   4      348.91      355.86     15.60 o 
   2  15   4      356.85      406.26     18.40 o 
   3  15   4      190.01      191.51     12.50 o 
   4  15   4        2.86       19.60      8.33 o 
   5  15   4       11.67        4.04      7.76 o 
   6  15   4       13.07        0.29      7.27 o 
   7  15   4       44.39       39.72      9.26 o 
   8  15   4        0.48        1.92      7.79 o 
   9  15   4      191.06      177.98     15.32 o 
  10  15   4       35.22       56.43     11.70 o 
  11  15   4       77.24       65.63     12.31 o 
  12  15   4        1.96       -3.20     13.02 o 
  13  15   4      597.57      621.19     46.08 o 
  14  15   4        4.55        3.54     13.33 o 
  15  15   4      104.19      136.06     21.30 o 
  16  15   4       23.11        9.48     15.09 o 
 -16  16   4        8.32       26.13     32.36 o 
 -15  16   4        1.10        4.39     12.74 o 
 -14  16   4      108.24      117.81     14.47 o 
 -13  16   4        2.56       12.34     10.22 o 
 -12  16   4       87.34      100.83     17.32 o 
 -11  16   4       38.63       39.25     11.05 o 
 -10  16   4        5.64        5.33      8.24 o 
  -9  16   4       29.74       41.40      9.79 o 
  -8  16   4       14.33        6.48      7.86 o 
  -7  16   4      100.78      127.78     11.72 o 
  -6  16   4        0.82        3.76      7.54 o 
  -5  16   4      171.53      151.85     12.06 o 
  -4  16   4        1.29        6.15      8.58 o 
  -3  16   4       56.18       43.35      8.94 o 
  -2  16   4       26.10       20.09      8.03 o 
  -1  16   4       10.30        6.75      8.52 o 
   0  16   4       28.63       20.97      9.23 o 
   1  16   4       85.85      113.41     11.25 o 
   2  16   4        8.60       21.40      7.90 o 
   3  16   4        0.06       -1.21      7.40 o 
   4  16   4       23.15       29.36      8.64 o 
   5  16   4       29.47       19.96      8.46 o 
   6  16   4       75.95       73.62     10.39 o 
   7  16   4       78.87       67.72     10.52 o 
   8  16   4       98.89      107.02     11.71 o 
   9  16   4        3.53        6.67      9.72 o 
  10  16   4      128.20      151.37     15.72 o 
  11  16   4       22.25       17.33     14.34 o 
  12  16   4        3.28      -11.80     12.22 o 
  13  16   4        3.38      -11.03     12.71 o 
  14  16   4       23.22       21.13     15.57 o 
 -15  17   4       33.85       79.51     16.70 o 
 -14  17   4       24.77       32.14     14.55 o 
 -13  17   4       93.43      102.19     14.20 o 
 -12  17   4      121.27      162.42     16.03 o 
 -11  17   4       90.98       70.48     13.39 o 
 -10  17   4      233.96      218.91     14.87 o 
  -9  17   4       63.80       65.04     10.54 o 
  -8  17   4       94.57       93.83     11.17 o 
  -7  17   4       10.58       14.03      8.29 o 
  -6  17   4      101.26      111.14     12.28 o 
  -5  17   4       29.21       25.92      8.80 o 
  -4  17   4       50.93       61.61      9.76 o 
  -3  17   4       18.89       12.08      8.10 o 
  -2  17   4       24.16       12.84      9.16 o 
  -1  17   4       31.06       24.64     13.53 o 
   0  17   4        2.98       11.68      9.31 o 
   1  17   4      108.72       97.52     10.80 o 
   2  17   4       10.57       11.43      8.42 o 
   3  17   4      425.52      453.59     31.04 o 
   4  17   4        0.75       -3.14      8.22 o 
   5  17   4      252.73      238.04     18.10 o 
   6  17   4      137.51      131.17     12.55 o 
   7  17   4      312.19      299.58     16.75 o 
   8  17   4       46.03       51.98     12.97 o 
   9  17   4      255.53      303.11     36.01 o 
  10  17   4       24.90        9.22     20.39 o 
  11  17   4       34.73       37.95     16.33 o 
  12  17   4       50.29       68.13     18.34 o 
 -12  18   4       18.90       12.90     19.65 o 
 -11  18   4       24.14       59.74     16.32 o 
 -10  18   4       34.07       37.21     10.28 o 
  -9  18   4        3.46        4.73      8.85 o 
  -8  18   4       13.03        7.47      9.06 o 
  -7  18   4       85.02       84.17     11.30 o 
  -6  18   4        5.91        5.66      8.75 o 
  -5  18   4       40.55       19.48      8.80 o 
  -4  18   4       24.00       22.59      9.70 o 
  -3  18   4       35.41       37.17      9.64 o 
  -2  18   4       19.05       24.18      9.23 o 
  -1  18   4        4.25        9.77      8.57 o 
   0  18   4        3.88        3.68      9.98 o 
   1  18   4       17.71        2.83      9.72 o 
   2  18   4       63.92       45.69     10.00 o 
   3  18   4        0.35       -5.21      8.16 o 
   4  18   4      127.76      121.50     13.98 o 
   5  18   4       14.03       18.72      9.45 o 
   6  18   4       43.57       31.98     12.42 o 
   7  18   4       77.16       64.12     19.74 o 
   8  18   4        2.48      -13.12     13.12 o 
   9  18   4      161.69      197.22     28.07 o 
  10  18   4        5.66        6.31     15.33 o 
  -9  19   4        6.86       40.20     21.77 o 
  -8  19   4       14.93       23.08     20.43 o 
  -7  19   4       20.46        5.14     19.45 o 
  -6  19   4        2.41       -2.80     18.11 o 
  -5  19   4      172.57      156.26     20.33 o 
  -4  19   4       42.94       75.54     19.08 o 
  -3  19   4      231.87      230.34     17.91 o 
  -2  19   4       90.88      104.85     16.41 o 
  -1  19   4      192.90      209.52     20.51 o 
   0  19   4       49.29       62.12     11.18 o 
   1  19   4       13.64        0.22     15.26 o 
   2  19   4       16.08       11.87     13.14 o 
   3  19   4       12.41        3.35     10.55 o 
   4  19   4       60.14       73.55     13.20 o 
   5  19   4       15.54       16.68     11.41 o 
   6  19   4       21.58        8.88     14.25 o 
   7  19   4       28.17        6.49     27.70 o 
  -4  20   4       16.61       -2.75     19.83 o 
  -3  20   4       49.24       36.23     22.81 o 
  -2  20   4       10.42       32.75     22.19 o 
  -1  20   4       27.20       18.52     21.03 o 
   0  20   4       17.26       28.06     20.43 o 
   1  20   4        1.13      -17.04     17.04 o 
   2  20   4       17.71        5.09     18.73 o 
 -26   1   5      115.63      132.77     25.71 o 
 -25   1   5        0.02       -3.93     13.35 o 
 -24   1   5      289.82      302.19     17.76 o 
 -23   1   5       27.03       16.98     12.94 o 
 -22   1   5      247.60      227.12     14.93 o 
 -21   1   5       47.83       31.81      9.60 o 
 -20   1   5       29.58       33.55      9.17 o 
 -19   1   5        4.52        6.69      7.38 o 
 -18   1   5      751.78      778.42     30.24 o 
 -17   1   5      412.74      435.20     14.99 o 
 -16   1   5      284.92      285.12     15.89 o 
 -15   1   5       43.05       48.79      9.02 o 
 -14   1   5      727.81      748.17     16.72 o 
 -13   1   5       78.30       86.94      7.34 o 
 -12   1   5      294.58      264.28      9.96 o 
 -11   1   5      499.35      511.85     13.94 o 
 -10   1   5      238.15      313.87     10.87 o 
  -9   1   5       73.93       77.28      7.51 o 
  -8   1   5     2115.79     2050.21     19.58 o 
  -7   1   5      116.24      135.88      3.48 o 
  -6   1   5      116.21       92.72      2.88 o 
  -5   1   5      111.30      127.17      3.81 o 
  -4   1   5     6568.54     6347.21     53.99 o 
  -3   1   5     2387.37     2487.06    127.75 o 
  -2   1   5       36.98       87.42      7.37 o 
  -1   1   5    13777.05    13321.21    256.36 o 
   0   1   5     7643.05     7477.38     78.54 o 
   1   1   5     1164.96     1263.26     17.05 o 
   2   1   5     2765.06     2914.25     25.79 o 
   3   1   5     2970.23     2701.03     24.89 o 
   4   1   5     3375.56     3250.76     28.42 o 
   5   1   5     1269.01     1231.43     20.52 o 
   6   1   5      695.98      721.74     23.92 o 
   7   1   5      132.17      133.78     10.87 o 
   8   1   5     2796.63     2735.74     29.85 o 
   9   1   5     7514.65     7106.06     66.06 o 
  10   1   5      226.54      285.65      9.37 o 
  11   1   5     1816.81     1812.87     22.09 o 
  12   1   5        9.27        6.99      4.12 o 
  13   1   5     2685.02     2689.19     30.03 o 
  14   1   5     1066.40     1025.74     17.18 o 
  15   1   5     1041.53     1069.33     18.07 o 
  16   1   5       73.24       80.84      7.24 o 
  17   1   5      204.81      196.23     10.00 o 
  18   1   5     1023.35     1106.01     19.96 o 
  19   1   5       57.70       54.34      7.56 o 
  20   1   5       24.78       12.41      8.61 o 
  21   1   5      790.09      795.56     27.34 o 
  22   1   5        0.22      -10.96     12.23 o 
  23   1   5      309.39      283.99     26.71 o 
 -26   2   5       19.81      -17.19     17.19 o 
 -25   2   5      157.28      151.77     17.75 o 
 -24   2   5       39.73       25.42     10.93 o 
 -23   2   5       17.24        9.78     10.00 o 
 -22   2   5       86.35      110.21     12.06 o 
 -21   2   5       70.80       59.72     10.12 o 
 -20   2   5        0.01       -0.39      7.75 o 
 -19   2   5        0.87       -0.17      7.43 o 
 -18   2   5        4.92        0.09      8.29 o 
 -17   2   5      864.00      897.54     27.49 o 
 -16   2   5      198.07      177.03     10.82 o 
 -15   2   5      503.93      470.89     14.35 o 
 -14   2   5      473.84      484.42     13.92 o 
 -13   2   5      704.24      754.81     13.95 o 
 -12   2   5      455.97      425.94     10.33 o 
 -11   2   5      270.25      265.38     16.08 o 
 -10   2   5      324.89      351.15     14.87 o 
  -9   2   5     1112.39     1189.66     21.70 o 
  -8   2   5     2797.16     3170.32     28.51 o 
  -7   2   5     1683.94     1878.17     16.97 o 
  -6   2   5       25.08       29.88      2.12 o 
  -5   2   5      175.73      253.52     10.10 o 
  -4   2   5     3277.84     3224.05     35.82 o 
  -3   2   5      558.76      485.70     11.37 o 
  -2   2   5      134.23      139.48      4.24 o 
  -1   2   5     4413.79     4124.18     40.47 o 
   0   2   5      913.65      767.48     11.06 o 
   1   2   5     1132.42     1188.92     10.96 o 
   2   2   5      341.79      304.14      5.33 o 
   3   2   5      136.68      113.10      4.39 o 
   4   2   5     2758.56     2732.45     30.45 o 
   5   2   5      513.35      512.98     42.07 o 
   6   2   5     1181.60     1178.75     27.07 o 
   7   2   5      705.55      667.37     15.84 o 
   8   2   5       37.64       37.24      4.89 o 
   9   2   5       20.39       30.98      9.55 o 
  10   2   5      502.55      445.92     10.46 o 
  11   2   5       70.20       90.83      6.01 o 
  12   2   5      697.89      786.47     14.16 o 
  13   2   5      766.61      748.81     14.44 o 
  14   2   5       18.23       28.16      5.23 o 
  15   2   5      478.84      424.22     11.99 o 
  16   2   5      270.47      240.18     10.37 o 
  17   2   5      805.09      745.37     24.19 o 
  18   2   5        1.39        3.26      5.86 o 
  19   2   5       15.19        8.02      6.32 o 
  20   2   5        7.84       -6.20      9.52 o 
  21   2   5      460.07      506.02     44.48 o 
  22   2   5       70.63       73.35     13.96 o 
  23   2   5       64.78       62.98     18.18 o 
 -26   3   5      104.71       79.64     22.30 o 
 -25   3   5       17.19        8.29     13.56 o 
 -24   3   5       72.08       85.31     14.07 o 
 -23   3   5       33.39       34.35     10.73 o 
 -22   3   5      169.77      170.59     13.71 o 
 -21   3   5       36.71       32.30      9.67 o 
 -20   3   5      100.40      100.40     10.69 o 
 -19   3   5        1.33        1.82      7.37 o 
 -18   3   5       35.31       33.64      8.14 o 
 -17   3   5        5.34        2.29      6.86 o 
 -16   3   5       19.01       11.86      6.69 o 
 -15   3   5        7.88        0.18      5.85 o 
 -14   3   5      101.05       92.77      6.84 o 
 -13   3   5      417.79      396.58     10.83 o 
 -12   3   5       10.48       12.28      4.41 o 
 -11   3   5     1560.59     1615.38     23.59 o 
 -10   3   5     3362.49     3392.28     46.26 o 
  -9   3   5     1323.02     1341.43     20.92 o 
  -8   3   5     2981.61     3003.97     25.10 o 
  -7   3   5       38.24       41.96      3.19 o 
  -6   3   5     1186.47     1288.35     13.23 o 
  -5   3   5      290.33      293.61      6.24 o 
  -4   3   5      695.55      747.48     12.33 o 
  -3   3   5      325.57      297.57      5.86 o 
  -2   3   5       60.97       72.04      3.56 o 
  -1   3   5     1487.29     1477.11     13.86 o 
   0   3   5      371.33      309.67      7.53 o 
   1   3   5     1205.73     1113.02     15.75 o 
   2   3   5     1650.53     1685.26     23.08 o 
   3   3   5     1390.31     1353.81     15.78 o 
   4   3   5     2851.03     2960.16     39.02 o 
   5   3   5     3813.08     3662.72     61.43 o 
   6   3   5     2339.13     2152.28     31.82 o 
   7   3   5     1001.09      902.46     18.86 o 
   8   3   5      394.05      369.12     10.56 o 
   9   3   5      405.80      351.43      9.66 o 
  10   3   5      409.99      390.80     10.52 o 
  11   3   5        3.62        1.97      4.78 o 
  12   3   5       73.25       61.15      6.03 o 
  13   3   5       99.19      109.33      7.13 o 
  14   3   5       27.90       34.53      5.60 o 
  15   3   5       76.02       93.23      7.26 o 
  16   3   5       30.00       18.71      5.76 o 
  17   3   5      484.27      494.52     13.80 o 
  18   3   5       89.56       84.32      8.01 o 
  19   3   5      452.67      436.53     15.63 o 
  20   3   5       60.83       58.09     12.22 o 
  21   3   5      622.59      637.60     26.18 o 
  22   3   5       64.92       86.17     14.25 o 
  23   3   5      213.36      206.87     18.71 o 
 -26   4   5        1.58      -14.72     16.96 o 
 -25   4   5      321.30      277.57     29.29 o 
 -24   4   5       71.04       98.47     15.59 o 
 -23   4   5      173.85      172.75     14.26 o 
 -22   4   5        9.29       -2.81      9.21 o 
 -21   4   5      207.83      217.65     18.28 o 
 -20   4   5       77.03       82.10     10.58 o 
 -19   4   5       84.82       80.66      9.83 o 
 -18   4   5        8.37       -3.26      7.21 o 
 -17   4   5      258.84      267.51     13.19 o 
 -16   4   5       59.84       52.69      8.09 o 
 -15   4   5      852.93      822.69     16.24 o 
 -14   4   5        4.82       -1.76      4.71 o 
 -13   4   5       46.83       48.03      6.01 o 
 -12   4   5     1016.90      973.43     16.07 o 
 -11   4   5     2018.22     2000.43     32.89 o 
 -10   4   5      597.07      620.08     21.94 o 
  -9   4   5      401.88      450.14     20.82 o 
  -8   4   5      119.27       98.78      6.98 o 
  -7   4   5     4047.06     3900.77     31.06 o 
  -6   4   5      630.38      606.45      8.13 o 
  -5   4   5     1214.95     1141.94     11.71 o 
  -4   4   5      831.73      810.67      8.85 o 
  -3   4   5     1945.89     1707.07     14.79 o 
  -2   4   5      305.41      304.93      4.70 o 
  -1   4   5      226.34      174.92      3.74 o 
   0   4   5     1669.45     1445.85     12.21 o 
   1   4   5      526.75      530.20      8.87 o 
   2   4   5     3488.73     3417.73     31.94 o 
   3   4   5       49.65       54.77      3.87 o 
   4   4   5      635.77      626.83     12.20 o 
   5   4   5      359.69      407.86     12.40 o 
   6   4   5     6317.70     6077.13     90.29 o 
   7   4   5    10617.88    10119.40    115.08 o 
   8   4   5        4.24        3.41      3.92 o 
   9   4   5     2113.03     2282.19     27.34 o 
  10   4   5      643.95      709.79     13.89 o 
  11   4   5     1272.72     1416.71     21.53 o 
  12   4   5      157.00      151.29      8.32 o 
  13   4   5      282.76      263.17      9.93 o 
  14   4   5      316.67      314.08     11.03 o 
  15   4   5        8.52        2.45      5.05 o 
  16   4   5      120.06      113.12      8.24 o 
  17   4   5       28.00       19.69      6.17 o 
  18   4   5      297.72      303.07     14.21 o 
  19   4   5        0.69       -1.58      8.90 o 
  20   4   5      681.30      686.26     62.18 o 
  21   4   5      377.76      410.63     32.02 o 
  22   4   5      574.08      624.49     31.37 o 
  23   4   5       23.37       32.38     22.14 o 
 -25   5   5        0.37      -15.97     15.97 o 
 -24   5   5       15.86       40.36     14.40 o 
 -23   5   5       19.16       -6.06     11.34 o 
 -22   5   5       73.35       80.72     11.44 o 
 -21   5   5        7.58       -8.72      9.17 o 
 -20   5   5      277.20      282.76     16.69 o 
 -19   5   5       10.35        4.95      7.70 o 
 -18   5   5       87.87      117.61     10.61 o 
 -17   5   5       25.71       34.77      7.88 o 
 -16   5   5       96.12       94.61      8.02 o 
 -15   5   5      232.53      234.14     10.34 o 
 -14   5   5      183.96      179.44      8.98 o 
 -13   5   5        0.04       -3.76      4.48 o 
 -12   5   5       39.79       40.44      4.87 o 
 -11   5   5      186.97      189.50      8.11 o 
 -10   5   5      133.44      145.52      7.51 o 
  -9   5   5      447.18      480.27     12.28 o 
  -8   5   5       16.02       10.72      4.08 o 
  -7   5   5     1318.21     1352.05     15.46 o 
  -6   5   5      604.37      572.89      9.06 o 
  -5   5   5     1071.50      978.06     11.00 o 
  -4   5   5     2599.39     2568.83     23.12 o 
  -3   5   5      895.24      783.20      9.50 o 
  -2   5   5      363.71      415.27      7.62 o 
  -1   5   5        8.41       14.89      2.62 o 
   0   5   5      299.46      242.70      6.84 o 
   1   5   5      726.33      733.46     12.40 o 
   2   5   5      802.45      719.82     11.05 o 
   3   5   5      672.73      626.64     12.08 o 
   4   5   5     1192.26     1161.82     21.81 o 
   5   5   5        0.85       -0.96      3.34 o 
   6   5   5       95.68       78.88      7.32 o 
   7   5   5       17.29       22.64      4.35 o 
   8   5   5     3027.43     3085.77     42.11 o 
   9   5   5     1508.09     1295.49     19.08 o 
  10   5   5       73.66       94.61      7.35 o 
  11   5   5      462.43      436.57     12.99 o 
  12   5   5      240.55      227.53      9.96 o 
  13   5   5      134.24      144.71      8.65 o 
  14   5   5       47.62       26.83      5.82 o 
  15   5   5      139.82      119.28      8.83 o 
  16   5   5     1162.29     1191.09     21.85 o 
  17   5   5      231.98      241.72     11.99 o 
  18   5   5       39.29       30.65      9.72 o 
  19   5   5        0.66        9.02      9.48 o 
  20   5   5        0.89       -0.42     12.37 o 
  21   5   5      225.61      249.60     23.05 o 
  22   5   5       12.74       17.56     13.71 o 
 -25   6   5       18.53        2.53     17.42 o 
 -24   6   5       19.92        4.46     13.39 o 
 -23   6   5      198.33      185.29     21.72 o 
 -22   6   5        5.32        0.51      9.31 o 
 -21   6   5      254.62      239.59     15.14 o 
 -20   6   5       15.46       -1.60      8.20 o 
 -19   6   5      503.67      513.88     18.02 o 
 -18   6   5       35.54       41.69      8.83 o 
 -17   6   5      206.41      203.16     10.73 o 
 -16   6   5      178.45      192.77     12.63 o 
 -15   6   5      859.31      875.04     17.44 o 
 -14   6   5        4.91        8.02      5.35 o 
 -13   6   5      186.79      167.54      7.75 o 
 -12   6   5      106.65      120.07      7.45 o 
 -11   6   5      808.65      815.62     15.00 o 
 -10   6   5      487.18      466.85     10.22 o 
  -9   6   5      213.65      243.61     11.17 o 
  -8   6   5      669.68      642.49     15.46 o 
  -7   6   5      475.42      437.51     12.65 o 
  -6   6   5     1245.09     1221.46     17.11 o 
  -5   6   5      319.85      341.99     12.74 o 
  -4   6   5     1109.37     1006.08     13.18 o 
  -3   6   5     3028.70     2956.66     28.78 o 
  -2   6   5     2289.30     2272.72     22.09 o 
  -1   6   5     2786.65     2762.61     27.57 o 
   0   6   5        4.76        1.99      4.41 o 
   1   6   5     2100.30     2006.18     25.27 o 
   2   6   5       90.02       64.38      6.59 o 
   3   6   5     4183.13     4155.54     47.49 o 
   4   6   5     1778.25     1766.05     29.32 o 
   5   6   5      143.73      132.64      9.10 o 
   6   6   5      624.68      602.99     13.49 o 
   7   6   5      665.23      680.91     21.01 o 
   8   6   5      738.95      718.64     24.96 o 
   9   6   5       10.74        1.84      4.88 o 
  10   6   5     2159.37     2303.36     32.32 o 
  11   6   5      236.23      220.65     11.00 o 
  12   6   5      447.11      401.36     14.52 o 
  13   6   5      261.98      258.76     21.97 o 
  14   6   5     3384.49     3263.31     43.89 o 
  15   6   5      393.98      421.19     13.94 o 
  16   6   5      665.17      680.53     17.15 o 
  17   6   5      503.27      520.15     24.47 o 
  18   6   5      256.15      254.00     17.11 o 
  19   6   5      330.45      335.62     19.57 o 
  20   6   5      220.95      244.01     30.27 o 
  21   6   5       24.59        9.80     18.82 o 
  22   6   5       44.50       26.74     15.01 o 
 -25   7   5        0.33      -11.23     14.94 o 
 -24   7   5        7.31        3.61     12.37 o 
 -23   7   5        9.40       -2.74     17.14 o 
 -22   7   5       24.35       38.67     12.46 o 
 -21   7   5        0.12       -0.59      8.95 o 
 -20   7   5       31.63       20.78     10.73 o 
 -19   7   5      330.68      298.79     19.94 o 
 -18   7   5      151.57      174.43     12.43 o 
 -17   7   5        1.22        1.61      6.56 o 
 -16   7   5       12.06        5.72      6.09 o 
 -15   7   5        0.64       -5.46      5.46 o 
 -14   7   5      834.77      846.65     15.28 o 
 -13   7   5        0.52       -5.03      5.03 o 
 -12   7   5       31.70       35.29      5.75 o 
 -11   7   5        2.99        3.09      4.13 o 
 -10   7   5      282.67      266.88      8.97 o 
  -9   7   5       53.29       59.68      5.59 o 
  -8   7   5        2.04       -0.15      5.91 o 
  -7   7   5        7.04       11.46      6.43 o 
  -6   7   5      100.90       96.33      6.66 o 
  -5   7   5      736.65      766.97     20.83 o 
  -4   7   5      270.21      244.89      9.68 o 
  -3   7   5       78.41       82.08      6.91 o 
  -2   7   5     1749.43     1653.84     30.90 o 
  -1   7   5     1493.27     1375.35     27.69 o 
   0   7   5     3586.46     3490.85     54.81 o 
   1   7   5     2022.54     2029.97     80.56 o 
   2   7   5        1.67        2.33      4.81 o 
   3   7   5       37.15       46.73      6.61 o 
   4   7   5       31.51       45.33      6.57 o 
   5   7   5       31.19       40.07      5.91 o 
   6   7   5       36.92       22.23      5.23 o 
   7   7   5      161.42      139.56     10.10 o 
   8   7   5       15.65       28.99      5.63 o 
   9   7   5      360.74      356.22     17.49 o 
  10   7   5      100.47      112.89      8.51 o 
  11   7   5      187.63      198.43     11.19 o 
  12   7   5       56.12       60.21      8.73 o 
  13   7   5      863.05      910.88     20.69 o 
  14   7   5      307.09      315.64     14.48 o 
  15   7   5       31.16       30.15      7.89 o 
  16   7   5      157.88      149.46     10.37 o 
  17   7   5        4.04       -0.53      8.71 o 
  18   7   5      239.04      229.54     16.87 o 
  19   7   5       41.36       42.29     11.91 o 
  20   7   5       26.79       46.14     15.31 o 
  21   7   5      214.11      219.24     37.95 o 
  22   7   5       12.09       13.73     14.58 o 
 -24   8   5        1.07      -13.88     13.88 o 
 -23   8   5       46.44       37.35     15.03 o 
 -22   8   5      101.94      100.99     17.48 o 
 -21   8   5      138.42      144.41     50.62 o 
 -20   8   5        2.27       -7.13      9.24 o 
 -19   8   5       60.56       73.01     11.87 o 
 -18   8   5        1.29       -1.31      7.13 o 
 -17   8   5       54.56       57.81      8.68 o 
 -16   8   5      121.52      114.11     10.04 o 
 -15   8   5       56.84       34.22      6.80 o 
 -14   8   5       24.53       30.31      6.17 o 
 -13   8   5      607.22      614.62     16.33 o 
 -12   8   5       12.98       22.80      6.44 o 
 -11   8   5      151.40      150.61      8.50 o 
 -10   8   5       55.73       56.40      6.21 o 
  -9   8   5     2114.70     2116.84     27.39 o 
  -8   8   5      265.56      255.22      9.54 o 
  -7   8   5      156.54      146.70      7.68 o 
  -6   8   5     1292.59     1228.88     29.97 o 
  -5   8   5      169.66      164.64     11.25 o 
  -4   8   5      108.10       91.00      7.18 o 
  -3   8   5      844.57      803.97     20.05 o 
  -2   8   5       12.79       19.13      6.02 o 
  -1   8   5      231.88      224.07     17.72 o 
   0   8   5      148.23      143.41     10.53 o 
   1   8   5     2684.71     2654.90     38.95 o 
   2   8   5      303.41      326.11     18.58 o 
   3   8   5     3842.64     3884.36     44.30 o 
   4   8   5     2815.39     2721.68     31.48 o 
   5   8   5      792.18      804.14     16.49 o 
   6   8   5      504.57      565.60     14.13 o 
   7   8   5        5.02       15.94      5.53 o 
   8   8   5     1257.31     1234.55     22.31 o 
   9   8   5      441.45      438.98     13.98 o 
  10   8   5        2.68       -0.53      5.51 o 
  11   8   5       37.06       29.71      6.79 o 
  12   8   5        2.49       -3.39      5.94 o 
  13   8   5      524.79      561.18     28.48 o 
  14   8   5      449.37      400.37     29.26 o 
  15   8   5       76.12       72.72      9.34 o 
  16   8   5      482.15      536.84     21.10 o 
  17   8   5        9.37       19.20      9.86 o 
  18   8   5      491.36      492.34     24.64 o 
  19   8   5       35.71       41.34     14.44 o 
  20   8   5      140.17      159.54     21.13 o 
  21   8   5      189.92      177.26     35.20 o 
 -23   9   5       11.68       -7.38     14.14 o 
 -22   9   5      232.35      238.81     23.72 o 
 -21   9   5        0.42       -8.02     12.81 o 
 -20   9   5      156.33      145.24     18.62 o 
 -19   9   5       92.90      103.56     12.35 o 
 -18   9   5      170.16      164.88     12.30 o 
 -17   9   5       85.66       90.29     10.02 o 
 -16   9   5      258.50      242.16     11.89 o 
 -15   9   5      109.95      115.77      8.96 o 
 -14   9   5      671.42      654.82     24.16 o 
 -13   9   5       54.56       55.08      8.82 o 
 -12   9   5      196.70      196.45     11.13 o 
 -11   9   5        9.85        8.27      7.71 o 
 -10   9   5      326.54      345.75     12.16 o 
  -9   9   5      173.55      187.36     13.13 o 
  -8   9   5     1025.08     1049.19     18.31 o 
  -7   9   5       13.89       12.00      4.89 o 
  -6   9   5      511.13      475.40     12.20 o 
  -5   9   5      927.44      932.28     16.74 o 
  -4   9   5      113.04      130.10      9.75 o 
  -3   9   5       78.05       75.66      5.75 o 
  -2   9   5      279.38      301.38     10.89 o 
  -1   9   5      286.64      278.30     11.11 o 
   0   9   5     1049.32      978.98     16.39 o 
   1   9   5       80.55       83.43      6.22 o 
   2   9   5        3.13        5.90      4.26 o 
   3   9   5        2.18       -2.39      4.05 o 
   4   9   5      570.94      547.15     12.91 o 
   5   9   5      329.00      300.46     11.64 o 
   6   9   5       13.94        4.68      5.35 o 
   7   9   5     1904.94     1916.88     29.10 o 
   8   9   5       37.30       23.22      7.54 o 
   9   9   5       15.42        8.92      6.92 o 
  10   9   5      761.49      752.16     20.35 o 
  11   9   5      345.79      368.33     14.53 o 
  12   9   5      135.46      145.53     10.93 o 
  13   9   5      662.50      713.64     19.32 o 
  14   9   5      111.38      131.68     11.07 o 
  15   9   5        2.68       -6.20     11.64 o 
  16   9   5      348.51      324.49     18.74 o 
  17   9   5      462.16      514.80     30.40 o 
  18   9   5       14.85        9.27     10.29 o 
  19   9   5       63.65       89.16     29.84 o 
  20   9   5        2.11       15.63     14.33 o 
 -23  10   5       29.06       30.00     15.87 o 
 -22  10   5       44.77       44.73     15.83 o 
 -21  10   5        3.76       11.26     13.78 o 
 -20  10   5       60.48       49.54     15.26 o 
 -19  10   5        4.78       -0.80      9.32 o 
 -18  10   5       30.28       22.90      8.84 o 
 -17  10   5       19.02       24.19      8.40 o 
 -16  10   5       49.65       40.82      7.41 o 
 -15  10   5       67.45       77.61      8.27 o 
 -14  10   5       90.19       73.93      8.98 o 
 -13  10   5       79.44       76.77      8.91 o 
 -12  10   5       18.45       13.52      6.65 o 
 -11  10   5       32.95       31.88      7.04 o 
 -10  10   5       29.54       18.87      6.67 o 
  -9  10   5      125.17      137.32      9.35 o 
  -8  10   5      107.05      113.28      7.98 o 
  -7  10   5        0.63       -4.70      4.70 o 
  -6  10   5      172.33      184.22      9.27 o 
  -5  10   5      403.83      372.54     11.52 o 
  -4  10   5       10.28       11.12      4.46 o 
  -3  10   5        9.04        6.32      4.27 o 
  -2  10   5       34.85       36.74      5.58 o 
  -1  10   5      128.46      140.57      7.65 o 
   0  10   5      124.14      126.86      7.49 o 
   1  10   5      147.29      147.05      8.05 o 
   2  10   5       56.82       65.47      9.82 o 
   3  10   5      323.13      290.13     12.30 o 
   4  10   5      431.92      404.23     11.84 o 
   5  10   5      669.12      707.85     16.29 o 
   6  10   5        4.63        0.04      4.98 o 
   7  10   5        1.77        1.69      5.69 o 
   8  10   5       13.12       25.98      6.78 o 
   9  10   5      163.17      159.84     10.61 o 
  10  10   5       31.60       42.70      7.69 o 
  11  10   5       13.73        7.76      6.95 o 
  12  10   5       87.10       96.23     10.79 o 
  13  10   5       35.37       45.88      8.87 o 
  14  10   5        4.54       13.75     12.38 o 
  15  10   5        2.39        0.88      9.00 o 
  16  10   5      108.29      152.73     15.31 o 
  17  10   5       63.87       47.38     12.06 o 
  18  10   5       53.19       45.56     15.97 o 
  19  10   5       46.14       40.69     15.40 o 
  20  10   5        0.25      -13.67     13.67 o 
 -22  11   5      100.60       94.26     22.13 o 
 -21  11   5        0.84       30.94     14.55 o 
 -20  11   5      172.09      162.33     15.75 o 
 -19  11   5        0.60       -8.39      9.10 o 
 -18  11   5      178.92      171.21     15.27 o 
 -17  11   5       23.60       42.06      9.89 o 
 -16  11   5      321.71      317.13     19.43 o 
 -15  11   5       10.27        8.73      6.63 o 
 -14  11   5       16.45       10.67      7.21 o 
 -13  11   5       11.27       -2.17      6.64 o 
 -12  11   5      601.87      610.00     27.56 o 
 -11  11   5       34.09       31.97      6.76 o 
 -10  11   5      537.51      567.86     17.32 o 
  -9  11   5       75.94       80.69      7.78 o 
  -8  11   5     1000.21     1012.39     19.35 o 
  -7  11   5      373.17      360.92     15.07 o 
  -6  11   5      604.27      611.51     15.11 o 
  -5  11   5       61.78       38.10      6.29 o 
  -4  11   5      256.63      247.29     11.74 o 
  -3  11   5        3.25        3.51      4.49 o 
  -2  11   5        3.41        0.11      4.44 o 
  -1  11   5       41.44       28.17      5.48 o 
   0  11   5      235.87      240.08     10.20 o 
   1  11   5      317.62      310.47     11.27 o 
   2  11   5       61.85       59.23      6.68 o 
   3  11   5      910.14      974.92     19.32 o 
   4  11   5      257.79      257.89     12.18 o 
   5  11   5     2074.59     2063.22     28.66 o 
   6  11   5      346.68      365.15     12.74 o 
   7  11   5     1199.88     1189.91     28.25 o 
   8  11   5      202.62      202.12     20.87 o 
   9  11   5      106.16      126.59     10.29 o 
  10  11   5      414.53      430.07     16.12 o 
  11  11   5      125.04      105.94     10.33 o 
  12  11   5      754.93      739.59     23.69 o 
  13  11   5       13.66        2.31     16.11 o 
  14  11   5       66.41       62.23     15.27 o 
  15  11   5      209.13      198.76     16.20 o 
  16  11   5       55.97       58.88     12.46 o 
  17  11   5      452.50      472.66     28.83 o 
  18  11   5        1.70       33.68     15.79 o 
  19  11   5      246.75      249.14     25.51 o 
 -21  12   5       13.27       24.12     27.03 o 
 -20  12   5       15.41        4.97     15.21 o 
 -19  12   5        5.17       -4.96      9.84 o 
 -18  12   5       55.48       38.33     11.49 o 
 -17  12   5       27.91       23.14      9.04 o 
 -16  12   5       28.55       41.53      9.07 o 
 -15  12   5        0.68        4.25      7.81 o 
 -14  12   5        4.26        3.48      7.33 o 
 -13  12   5        0.05        2.93      6.89 o 
 -12  12   5      102.09      113.65      9.30 o 
 -11  12   5       84.16       86.35      8.54 o 
 -10  12   5       62.32       76.37      8.22 o 
  -9  12   5      774.54      760.89     17.67 o 
  -8  12   5      169.06      159.05     10.14 o 
  -7  12   5      623.27      594.70     15.49 o 
  -6  12   5       24.95       18.08      6.35 o 
  -5  12   5       25.10        6.84      5.70 o 
  -4  12   5      456.37      445.36     17.64 o 
  -3  12   5        5.50        4.69      6.13 o 
  -2  12   5       89.08       88.51      7.47 o 
  -1  12   5      132.55      127.04      8.45 o 
   0  12   5        4.23       -5.90      7.37 o 
   1  12   5       90.77       62.66      7.13 o 
   2  12   5        8.94        0.05      5.46 o 
   3  12   5      269.75      261.00     11.36 o 
   4  12   5      582.36      586.51     20.67 o 
   5  12   5        4.08        6.40      6.08 o 
   6  12   5      292.10      291.54     13.33 o 
   7  12   5      172.08      155.85     11.05 o 
   8  12   5       32.27       13.67      7.29 o 
   9  12   5       75.12       72.87     13.11 o 
  10  12   5        1.23        1.02      7.22 o 
  11  12   5      136.69      130.73     13.26 o 
  12  12   5      352.09      372.83     25.98 o 
  13  12   5       30.53        3.01      9.57 o 
  14  12   5        0.47       -4.13      9.30 o 
  15  12   5       12.41        4.21     15.23 o 
  16  12   5       35.92       45.82     12.22 o 
  17  12   5        6.34        5.86     16.39 o 
  18  12   5        8.10       19.47     14.38 o 
 -20  13   5       74.00       87.71     14.35 o 
 -19  13   5        3.06        9.81     10.88 o 
 -18  13   5      256.92      241.47     18.51 o 
 -17  13   5        0.25       -3.76      8.14 o 
 -16  13   5      231.93      241.04     15.18 o 
 -15  13   5       36.46       25.60     10.27 o 
 -14  13   5       92.20       85.40     11.85 o 
 -13  13   5        0.65        5.53      7.65 o 
 -12  13   5      158.95      145.93     10.44 o 
 -11  13   5        6.42       11.80      7.32 o 
 -10  13   5       39.38       48.16      7.42 o 
  -9  13   5        9.22        9.27      6.16 o 
  -8  13   5       24.24       19.57      6.85 o 
  -7  13   5      234.02      223.09     11.60 o 
  -6  13   5      138.95      140.82     10.62 o 
  -5  13   5      211.21      204.37     11.14 o 
  -4  13   5      473.72      466.73     14.55 o 
  -3  13   5      433.01      433.00     17.74 o 
  -2  13   5     1390.91     1434.46     28.83 o 
  -1  13   5       19.27       10.12      6.16 o 
   0  13   5      287.89      277.93     12.03 o 
   1  13   5       35.16       23.39     10.04 o 
   2  13   5     1018.54     1032.92     20.18 o 
   3  13   5      100.76       85.06      8.43 o 
   4  13   5       78.16       88.81      8.59 o 
   5  13   5        6.49       12.19      6.42 o 
   6  13   5       11.25        7.17      6.32 o 
   7  13   5       27.53       18.75      6.75 o 
   8  13   5       22.16        4.66      8.54 o 
   9  13   5      511.44      565.46     21.29 o 
  10  13   5       15.06       13.75      9.56 o 
  11  13   5      274.91      261.78     24.85 o 
  12  13   5      154.53      130.53     14.00 o 
  13  13   5      180.05      183.95     16.02 o 
  14  13   5      226.70      223.27     17.52 o 
  15  13   5      464.47      469.23     23.99 o 
  16  13   5       28.55       27.84     23.58 o 
  17  13   5       43.74       31.00     15.65 o 
 -19  14   5       83.15      102.77     14.66 o 
 -18  14   5       22.53       29.61     10.33 o 
 -17  14   5      149.87      153.20     16.51 o 
 -16  14   5       17.91       19.79      9.30 o 
 -15  14   5       61.79       84.20     13.04 o 
 -14  14   5       10.00       10.75     11.50 o 
 -13  14   5       44.33       70.06     11.84 o 
 -12  14   5       20.50        1.18      9.40 o 
 -11  14   5       35.30       24.63      8.44 o 
 -10  14   5        0.91       -6.67      6.67 o 
  -9  14   5       94.81       90.28      9.40 o 
  -8  14   5        2.28        3.26      6.45 o 
  -7  14   5       96.31      107.35      9.26 o 
  -6  14   5       79.22       83.62      8.71 o 
  -5  14   5       41.23       46.08      7.58 o 
  -4  14   5      257.07      271.71     14.67 o 
  -3  14   5      135.21      128.32     10.89 o 
  -2  14   5      157.90      162.86     18.77 o 
  -1  14   5      584.95      584.54     15.75 o 
   0  14   5        0.71       -5.97      5.97 o 
   1  14   5      615.35      609.42     24.48 o 
   2  14   5        0.93        4.68      6.33 o 
   3  14   5       93.85       97.49      8.98 o 
   4  14   5        1.71       -3.24      6.12 o 
   5  14   5       25.58       16.39      7.86 o 
   6  14   5       36.63       36.94      8.79 o 
   7  14   5        7.09        3.29      7.39 o 
   8  14   5       95.69      103.27     12.43 o 
   9  14   5        0.33        2.88      9.43 o 
  10  14   5      150.37      158.72     14.98 o 
  11  14   5       12.32       22.20     10.60 o 
  12  14   5      286.12      251.97     18.40 o 
  13  14   5      149.33      159.00     15.92 o 
  14  14   5      320.95      312.23     21.08 o 
  15  14   5      308.51      333.40     26.94 o 
  16  14   5       46.07       34.95     15.80 o 
 -17  15   5        0.27        3.67      9.59 o 
 -16  15   5       10.08       -2.21      8.93 o 
 -15  15   5        1.59        0.74     16.67 o 
 -14  15   5       63.96       61.94     12.33 o 
 -13  15   5       47.01       52.37     13.51 o 
 -12  15   5       12.45       -5.85      9.44 o 
 -11  15   5        8.38       -1.68      7.72 o 
 -10  15   5       25.65       31.55      8.71 o 
  -9  15   5        0.07       -2.12      7.44 o 
  -8  15   5       12.57       21.58      8.27 o 
  -7  15   5       16.75       11.57      7.97 o 
  -6  15   5      222.78      222.91     14.50 o 
  -5  15   5       41.83       51.68     11.02 o 
  -4  15   5      234.07      208.98     13.53 o 
  -3  15   5        1.11       -2.64      7.90 o 
  -2  15   5      111.83      119.03     11.09 o 
  -1  15   5       73.56       61.78     10.79 o 
   0  15   5       43.59       52.09      8.76 o 
   1  15   5      172.48      168.05     12.03 o 
   2  15   5       34.62       61.44     14.17 o 
   3  15   5      115.18      113.58     10.93 o 
   4  15   5        0.75        4.10      7.46 o 
   5  15   5       22.51       27.22      8.59 o 
   6  15   5      111.37      121.59     17.54 o 
   7  15   5       12.06       14.72      8.69 o 
   8  15   5      308.40      324.74     19.36 o 
   9  15   5      197.86      219.96     16.91 o 
  10  15   5      110.97      123.95     14.59 o 
  11  15   5       42.80       50.61     12.48 o 
  12  15   5       70.44       69.06     12.96 o 
  13  15   5        0.65        7.43     11.08 o 
  14  15   5       21.80       15.66     14.85 o 
 -16  16   5       30.49       27.28     10.42 o 
 -15  16   5      118.24      125.55     15.17 o 
 -14  16   5       31.87       33.71     11.31 o 
 -13  16   5      177.68      179.62     16.39 o 
 -12  16   5        0.69        6.09     10.33 o 
 -11  16   5      209.76      184.67     14.00 o 
 -10  16   5       76.75       91.23     11.36 o 
  -9  16   5       86.16       68.48     10.23 o 
  -8  16   5       26.28       28.63      9.10 o 
  -7  16   5       82.88       96.52     11.16 o 
  -6  16   5        0.63        6.60      7.72 o 
  -5  16   5      137.80      132.51     12.15 o 
  -4  16   5       14.92       18.86      8.41 o 
  -3  16   5        7.06       -3.29      8.10 o 
  -2  16   5        1.19       -1.95      8.49 o 
  -1  16   5       57.63       45.06     10.62 o 
   0  16   5       64.73       73.92     11.84 o 
   1  16   5       36.00       36.14      8.63 o 
   2  16   5      188.92      171.60     12.81 o 
   3  16   5        4.05       11.45      8.61 o 
   4  16   5       71.39       66.02     10.19 o 
   5  16   5       75.03       88.45     14.34 o 
   6  16   5      140.12      142.45     22.20 o 
   7  16   5       26.29       32.68      9.74 o 
   8  16   5      150.62      171.50     21.34 o 
   9  16   5       64.94       48.62     14.86 o 
  10  16   5       69.52       75.26     14.72 o 
  11  16   5      118.26      127.55     15.86 o 
  12  16   5       83.18       88.68     18.56 o 
  13  16   5       50.85       59.81     20.56 o 
 -14  17   5        1.46       13.60     11.19 o 
 -13  17   5        3.24        7.92     10.53 o 
 -12  17   5        0.26        3.93     10.76 o 
 -11  17   5        5.21        7.81      8.94 o 
 -10  17   5       11.74       14.76      9.33 o 
  -9  17   5        1.42        5.53      8.55 o 
  -8  17   5       20.08        6.33      8.84 o 
  -7  17   5        0.10       -1.33      8.07 o 
  -6  17   5        1.77       -2.86      7.94 o 
  -5  17   5        7.09        9.98      8.48 o 
  -4  17   5        0.36       13.42      8.70 o 
  -3  17   5        1.09        4.34      8.42 o 
  -2  17   5        0.94        0.67      7.77 o 
  -1  17   5        8.65       -9.45      9.45 o 
   0  17   5        1.53        0.49      9.57 o 
   1  17   5        2.47       -4.58      9.16 o 
   2  17   5       36.89       31.85      9.39 o 
   3  17   5       34.16       30.57     10.93 o 
   4  17   5       10.56        0.53      8.51 o 
   5  17   5        0.13       -8.19      8.19 o 
   6  17   5        7.30       -0.88      8.73 o 
   7  17   5        2.10        3.24      8.72 o 
   8  17   5       27.26       31.03     12.21 o 
   9  17   5       18.85        3.14     11.55 o 
  10  17   5        0.73       14.35     11.75 o 
  11  17   5       53.64       62.95     18.75 o 
 -11  18   5       58.48       73.88     13.50 o 
 -10  18   5       13.39       17.55      9.92 o 
  -9  18   5       16.95        7.12      9.42 o 
  -8  18   5       19.06        8.95      9.13 o 
  -7  18   5       40.94       45.12     14.35 o 
  -6  18   5       22.85       36.15     10.26 o 
  -5  18   5      198.51      239.26     15.94 o 
  -4  18   5        1.08        6.25      8.68 o 
  -3  18   5       89.16       78.60     11.38 o 
  -2  18   5        9.49        9.46      8.89 o 
  -1  18   5       33.65       33.10     10.73 o 
   0  18   5       74.02       88.28     13.66 o 
   1  18   5        9.05       12.82     10.43 o 
   2  18   5       34.66       37.00     11.88 o 
   3  18   5        7.16        7.71      8.96 o 
   4  18   5       41.34       47.06     10.87 o 
   5  18   5       48.02       53.71     11.02 o 
   6  18   5       11.77        6.64      9.58 o 
   7  18   5       15.24       33.15     12.09 o 
   8  18   5       72.49       81.94     16.88 o 
  -7  19   5        0.38       11.08     10.71 o 
  -6  19   5      114.71      130.68     15.27 o 
  -5  19   5       22.58       15.35      9.86 o 
  -4  19   5       73.75      101.23     12.40 o 
  -3  19   5       10.27       24.13      9.87 o 
  -2  19   5        6.55       15.59      9.65 o 
  -1  19   5       12.75       22.14     10.03 o 
   0  19   5        0.21        3.33      9.19 o 
   1  19   5       17.22       14.47     11.10 o 
   2  19   5       11.62       15.16     11.20 o 
   3  19   5       49.88       50.43     13.09 o 
   4  19   5        4.07        3.92      9.63 o 
 -26   0   6       98.07      111.64     20.14 o 
 -25   0   6      287.72      291.49     62.45 o 
 -24   0   6        0.66        8.57     15.10 o 
 -23   0   6      626.82      583.58     29.51 o 
 -22   0   6       55.36       50.62     14.85 o 
 -21   0   6      108.42       91.62     15.69 o 
 -20   0   6      198.29      215.20     23.79 o 
 -19   0   6      268.71      283.16     20.22 o 
 -18   0   6        0.04       15.98     10.70 o 
 -17   0   6      366.35      364.90     29.28 o 
 -16   0   6      317.43      286.26     18.15 o 
 -15   0   6     1020.83     1049.48     29.08 o 
 -14   0   6     1362.87     1429.21     33.43 o 
 -13   0   6     2826.31     2911.06    105.11 o 
 -12   0   6     2025.53     2014.16     39.21 o 
 -11   0   6     1536.22     1536.48     31.72 o 
 -10   0   6     1781.28     1718.64     32.93 o 
  -9   0   6      289.06      226.07     11.24 o 
  -8   0   6      311.97      306.68     10.14 o 
  -7   0   6       22.59        8.64      2.78 o 
  -6   0   6      146.14      149.32      4.89 o 
  -5   0   6     3460.17     3722.04    103.67 o 
  -4   0   6       60.53       47.34      6.80 o 
  -3   0   6     5034.85     5149.22     77.50 o 
  -2   0   6     4152.50     4224.85     92.72 o 
  -1   0   6    13286.88    13374.32    258.64 o 
   0   0   6        2.92       -7.64      7.64 o 
   1   0   6    22619.00    23096.20    234.67 o 
   2   0   6     3825.10     3748.68     43.20 o 
   3   0   6      322.57      347.92      9.14 o 
   4   0   6     1293.41     1338.21     25.90 o 
   5   0   6     2692.34     2692.68     69.35 o 
   6   0   6      986.61     1003.42     37.31 o 
   7   0   6      163.43      183.06     18.71 o 
   8   0   6     2596.18     2493.55     37.64 o 
   9   0   6     4021.28     4045.17     54.69 o 
  10   0   6      137.29      153.47     10.34 o 
  11   0   6     2184.92     2113.24     35.95 o 
  12   0   6     6578.50     6548.51     83.11 o 
  13   0   6     3333.51     3247.76     49.70 o 
  14   0   6     3654.84     3664.08     54.91 o 
  15   0   6      586.89      547.67     25.45 o 
  16   0   6       24.58       14.29      8.19 o 
  17   0   6      593.19      581.96     35.45 o 
  18   0   6       60.61       63.27     11.14 o 
  19   0   6       10.43       -2.32      8.88 o 
  20   0   6       12.77       22.97     10.61 o 
  21   0   6       14.44       19.46     13.50 o 
  22   0   6      219.00      183.34     32.68 o 
 -26   1   6        0.80      -17.87     17.87 o 
 -25   1   6        2.45       -3.50     10.99 o 
 -24   1   6      133.46      133.55     14.30 o 
 -23   1   6       46.18       33.80     17.79 o 
 -22   1   6       22.69        4.70      9.55 o 
 -21   1   6       49.48       35.59      9.96 o 
 -20   1   6       68.21       43.07      9.49 o 
 -19   1   6       25.39       19.15     12.22 o 
 -18   1   6       85.68      111.37     10.25 o 
 -17   1   6        0.28        2.20      6.99 o 
 -16   1   6      166.23      157.18     10.26 o 
 -15   1   6      480.94      488.97     14.98 o 
 -14   1   6       10.97       13.06      6.04 o 
 -13   1   6      380.11      386.16     12.72 o 
 -12   1   6     2490.19     2473.06     31.93 o 
 -11   1   6      360.42      352.89      9.42 o 
 -10   1   6       13.69        9.17      4.55 o 
  -9   1   6      699.97      684.80     18.17 o 
  -8   1   6       12.13       14.54      2.58 o 
  -7   1   6      475.81      483.22      5.93 o 
  -6   1   6        1.41        6.22      1.65 o 
  -5   1   6       86.21       94.39      3.85 o 
  -4   1   6        7.50       10.46      3.76 o 
  -3   1   6      468.88      550.94     13.41 o 
  -2   1   6     3639.48     3575.65     46.37 o 
  -1   1   6      723.05      721.99     19.40 o 
   0   1   6     1892.02     1857.19     20.86 o 
   1   1   6       10.51       23.15      4.46 o 
   2   1   6     1105.78     1045.05     11.42 o 
   3   1   6        0.03       -2.11      2.11 o 
   4   1   6       43.20       39.82      3.89 o 
   5   1   6       26.12       17.08      4.60 o 
   6   1   6      976.54      972.08     28.44 o 
   7   1   6      653.60      662.76     22.51 o 
   8   1   6      573.64      567.32     11.37 o 
   9   1   6      137.01      131.84      6.76 o 
  10   1   6       92.69       90.11      6.74 o 
  11   1   6      591.07      575.24     17.69 o 
  12   1   6        0.77       -4.35      5.17 o 
  13   1   6      107.93      136.82      8.08 o 
  14   1   6      336.02      317.65     12.18 o 
  15   1   6      995.35      959.33     17.89 o 
  16   1   6      297.58      287.25     11.68 o 
  17   1   6       66.48       68.42      7.51 o 
  18   1   6        0.83       -0.09      6.00 o 
  19   1   6       96.97      101.67      8.96 o 
  20   1   6      217.58      228.84     12.09 o 
  21   1   6        4.98        4.84      8.76 o 
  22   1   6       13.09       21.00     11.94 o 
 -26   2   6       38.92       34.20     22.80 o 
 -25   2   6      197.44      155.93     15.44 o 
 -24   2   6       31.05       18.46     11.26 o 
 -23   2   6      342.92      347.38     18.27 o 
 -22   2   6       28.93       29.56     16.52 o 
 -21   2   6      105.15       91.06     11.31 o 
 -20   2   6        2.15       -5.18     12.19 o 
 -19   2   6      116.65      117.21     10.83 o 
 -18   2   6        0.04        0.56      6.92 o 
 -17   2   6      166.51      159.14     11.00 o 
 -16   2   6        7.31        3.47      6.54 o 
 -15   2   6      723.73      724.36     17.28 o 
 -14   2   6       73.92       70.67      7.62 o 
 -13   2   6     2386.06     2314.51     41.37 o 
 -12   2   6       54.51       52.26      5.94 o 
 -11   2   6     3003.09     3040.06     43.72 o 
 -10   2   6      354.87      370.21     20.72 o 
  -9   2   6     4114.33     4110.90     36.46 o 
  -8   2   6      250.45      251.40      7.92 o 
  -7   2   6      101.36       93.24      3.37 o 
  -6   2   6       29.79       29.96      2.10 o 
  -5   2   6     2447.24     2319.38     20.49 o 
  -4   2   6      409.45      403.03      7.49 o 
  -3   2   6      831.19      829.79     11.72 o 
  -2   2   6       49.73       55.55      3.57 o 
  -1   2   6     2097.48     2177.57     41.22 o 
   0   2   6      820.54      832.14     13.85 o 
   1   2   6     3770.08     3915.62     32.01 o 
   2   2   6     3476.97     3291.63     27.84 o 
   3   2   6     2376.81     2364.84     22.25 o 
   4   2   6     3192.50     3025.69     35.31 o 
   5   2   6     3134.61     3077.08     36.29 o 
   6   2   6      275.04      263.83     14.23 o 
   7   2   6     2414.36     2434.82     36.63 o 
   8   2   6      131.80      131.87      6.95 o 
   9   2   6     1625.79     1589.06     21.80 o 
  10   2   6        2.37        2.93      3.83 o 
  11   2   6      489.46      436.46     20.89 o 
  12   2   6     1274.28     1258.59     18.97 o 
  13   2   6     1601.17     1580.92     22.20 o 
  14   2   6       68.72       55.56      6.59 o 
  15   2   6        8.23       -5.37      5.37 o 
  16   2   6      132.80      173.45      9.71 o 
  17   2   6        1.09       -1.27      5.65 o 
  18   2   6      378.71      405.28     13.82 o 
  19   2   6        3.86        4.37      6.52 o 
  20   2   6      335.04      352.42     21.32 o 
  21   2   6        6.40       -5.40     10.48 o 
  22   2   6      605.57      672.01     32.18 o 
 -25   3   6       85.03      100.54     13.81 o 
 -24   3   6      392.44      428.94     24.92 o 
 -23   3   6        6.77       -0.03     18.67 o 
 -22   3   6      193.41      168.95     14.15 o 
 -21   3   6       49.50       33.05      9.45 o 
 -20   3   6      272.34      270.46     17.04 o 
 -19   3   6       10.17        8.27      7.77 o 
 -18   3   6        4.48        1.12      6.87 o 
 -17   3   6       41.00       34.72      7.88 o 
 -16   3   6      186.67      187.36     11.30 o 
 -15   3   6      631.96      676.16     16.86 o 
 -14   3   6       94.49       97.33      8.35 o 
 -13   3   6        8.04        3.85      5.01 o 
 -12   3   6     6871.34     6899.07     63.98 o 
 -11   3   6     1790.31     1758.88     22.31 o 
 -10   3   6     2694.44     2701.24     29.13 o 
  -9   3   6      735.03      750.30     12.98 o 
  -8   3   6      788.21      849.24     11.67 o 
  -7   3   6       33.71       32.22      2.91 o 
  -6   3   6       45.89       42.91      2.58 o 
  -5   3   6      119.25      140.23      4.82 o 
  -4   3   6      205.56      226.05      8.55 o 
  -3   3   6       51.48       53.23      3.44 o 
  -2   3   6     5080.11     5117.91     41.77 o 
  -1   3   6       86.63       81.03      3.90 o 
   0   3   6      932.74      870.68     17.41 o 
   1   3   6     4901.50     4980.15     36.97 o 
   2   3   6     4675.95     4668.94     42.00 o 
   3   3   6     1536.58     1575.58     20.52 o 
   4   3   6       13.28       10.95      6.29 o 
   5   3   6     3533.06     3508.82     40.29 o 
   6   3   6      644.91      624.03     13.79 o 
   7   3   6     1132.45     1012.57     17.42 o 
   8   3   6     1962.24     2013.56     37.69 o 
   9   3   6      236.44      226.76     14.82 o 
  10   3   6     1377.99     1399.33     22.79 o 
  11   3   6      962.05      987.49     16.42 o 
  12   3   6      679.32      617.95     13.45 o 
  13   3   6        5.98        0.84      4.84 o 
  14   3   6      213.08      202.65      9.74 o 
  15   3   6     1193.49     1170.24     19.66 o 
  16   3   6        8.64       -2.78      6.43 o 
  17   3   6       22.76       14.81      6.27 o 
  18   3   6       80.93       71.17      8.69 o 
  19   3   6       19.21       23.90      7.76 o 
  20   3   6      791.09      871.15     27.86 o 
  21   3   6      194.94      183.88     23.07 o 
  22   3   6       29.49       31.14     15.36 o 
 -25   4   6       11.40        6.70     22.68 o 
 -24   4   6       23.91       25.09     11.30 o 
 -23   4   6       27.09       17.94     10.54 o 
 -22   4   6       10.01        3.09      9.59 o 
 -21   4   6      105.64      101.68     11.83 o 
 -20   4   6       49.73       43.96      9.76 o 
 -19   4   6      249.82      273.79     14.58 o 
 -18   4   6        0.02       -5.37      7.57 o 
 -17   4   6      510.39      553.02     17.17 o 
 -16   4   6        2.11       -1.99      6.65 o 
 -15   4   6      265.86      267.66     12.48 o 
 -14   4   6      267.37      261.71     10.46 o 
 -13   4   6      218.01      209.31      9.13 o 
 -12   4   6       70.45       68.61      6.75 o 
 -11   4   6       22.33       24.41      5.48 o 
 -10   4   6      674.58      657.05     24.74 o 
  -9   4   6     1106.55     1166.55     17.22 o 
  -8   4   6        8.01       10.48      3.83 o 
  -7   4   6     1830.85     1921.24     18.13 o 
  -6   4   6      774.03      697.22      9.07 o 
  -5   4   6      185.01      168.54      4.53 o 
  -4   4   6      686.91      672.58      7.90 o 
  -3   4   6      323.92      317.26      8.77 o 
  -2   4   6       79.57       67.37      5.72 o 
  -1   4   6     1045.69     1040.96     10.54 o 
   0   4   6      873.93      853.14     18.49 o 
   1   4   6      565.32      571.63     10.91 o 
   2   4   6       43.12       47.27      4.67 o 
   3   4   6     5627.30     5555.80     66.69 o 
   4   4   6        8.76        1.31      4.55 o 
   5   4   6     2110.83     2103.98     27.45 o 
   6   4   6       76.74       88.30      6.54 o 
   7   4   6      110.75       96.65      6.90 o 
   8   4   6        8.13        4.31      4.53 o 
   9   4   6       35.51       23.82      5.62 o 
  10   4   6      928.00      944.58     19.17 o 
  11   4   6        1.97        3.19      5.25 o 
  12   4   6        3.77        4.14      5.76 o 
  13   4   6      107.44      109.12      8.28 o 
  14   4   6      116.11      108.95      8.59 o 
  15   4   6      950.63      962.24     19.70 o 
  16   4   6       39.69       27.10      7.25 o 
  17   4   6       93.87       84.29      9.01 o 
  18   4   6        7.24        9.12      7.27 o 
  19   4   6        0.33       -5.79      8.24 o 
  20   4   6      109.19      113.63     14.01 o 
  21   4   6        0.51        2.41     12.87 o 
  22   4   6       17.87       28.25     15.58 o 
 -25   5   6       17.97        5.61     12.88 o 
 -24   5   6      126.46      117.27     13.98 o 
 -23   5   6       50.97       46.44     11.36 o 
 -22   5   6      346.02      349.44     18.64 o 
 -21   5   6       16.86       16.43      9.29 o 
 -20   5   6      596.94      617.08     19.80 o 
 -19   5   6       84.84       93.49     10.52 o 
 -18   5   6      151.53      154.97     11.71 o 
 -17   5   6       52.30       49.53      8.74 o 
 -16   5   6      301.25      314.52     22.26 o 
 -15   5   6      199.00      212.74     14.48 o 
 -14   5   6      581.95      584.86     21.09 o 
 -13   5   6      345.34      323.44     11.24 o 
 -12   5   6     1251.18     1237.93     17.22 o 
 -11   5   6      216.29      213.49     16.40 o 
 -10   5   6     3266.81     3229.68     32.06 o 
  -9   5   6       40.18       35.32      4.53 o 
  -8   5   6     1396.62     1340.47     18.63 o 
  -7   5   6       13.65       12.06      4.25 o 
  -6   5   6      999.49      927.49     12.11 o 
  -5   5   6       42.44       46.78      3.85 o 
  -4   5   6      769.82      720.49     10.77 o 
  -3   5   6      310.21      254.83      8.62 o 
  -2   5   6     5234.45     5203.36     51.46 o 
  -1   5   6       92.27       93.29      4.50 o 
   0   5   6      978.50     1009.93     14.59 o 
   1   5   6     1936.40     1944.41     23.89 o 
   2   5   6     2363.94     2248.11     32.44 o 
   3   5   6     1017.58     1022.92     19.61 o 
   4   5   6      743.11      721.33     14.19 o 
   5   5   6     1300.39     1228.38     19.69 o 
   6   5   6     2719.74     2639.49     53.62 o 
   7   5   6      246.75      228.95      9.78 o 
   8   5   6     1944.14     1986.02     28.44 o 
   9   5   6      422.67      439.48     17.36 o 
  10   5   6     1209.64     1189.93     21.84 o 
  11   5   6      732.97      722.82     17.39 o 
  12   5   6     1387.42     1324.47     24.28 o 
  13   5   6      790.63      768.46     18.95 o 
  14   5   6      102.84      121.83      9.15 o 
  15   5   6      495.81      523.68     16.39 o 
  16   5   6      380.74      412.77     15.33 o 
  17   5   6       68.50       52.73      8.30 o 
  18   5   6        1.10        4.79      7.18 o 
  19   5   6      749.77      820.78     32.28 o 
  20   5   6      232.57      280.09     19.25 o 
  21   5   6       71.81       55.80     22.21 o 
 -24   6   6        2.79        4.30     18.88 o 
 -23   6   6       18.09       14.01     13.29 o 
 -22   6   6       53.13       45.56     15.49 o 
 -21   6   6       56.58       54.00     11.80 o 
 -20   6   6      249.51      253.69     19.68 o 
 -19   6   6       19.96       18.14      8.78 o 
 -18   6   6        0.24       -0.72      7.64 o 
 -17   6   6      272.28      302.19     14.64 o 
 -16   6   6       38.88       43.30      7.25 o 
 -15   6   6      130.89      139.23      9.12 o 
 -14   6   6       50.68       41.32      6.51 o 
 -13   6   6      423.44      408.16     13.66 o 
 -12   6   6        1.21       -4.85      4.85 o 
 -11   6   6      666.04      662.04     14.29 o 
 -10   6   6     1732.02     1781.00     24.09 o 
  -9   6   6      426.94      451.53     11.26 o 
  -8   6   6       15.48        9.83      4.29 o 
  -7   6   6     1394.10     1412.96     23.89 o 
  -6   6   6       10.03       11.27      3.34 o 
  -5   6   6      163.87      148.72      6.57 o 
  -4   6   6      635.33      651.90     12.96 o 
  -3   6   6       12.76       15.77      4.16 o 
  -2   6   6     1360.45     1354.65     20.11 o 
  -1   6   6     1511.92     1652.69     23.16 o 
   0   6   6      807.88      830.00     18.02 o 
   1   6   6      433.48      444.77     12.55 o 
   2   6   6     1116.02     1106.65     17.82 o 
   3   6   6      369.06      396.05     19.18 o 
   4   6   6     1752.77     1721.91     24.44 o 
   5   6   6       15.13        5.75      4.37 o 
   6   6   6       36.97       31.56      5.76 o 
   7   6   6       32.95       41.59      6.03 o 
   8   6   6       18.10       20.69      5.65 o 
   9   6   6      457.83      451.94     16.37 o 
  10   6   6      917.69      852.31     24.27 o 
  11   6   6      118.98      124.48     12.83 o 
  12   6   6       91.00       88.55      8.81 o 
  13   6   6      123.69      129.24     10.40 o 
  14   6   6       11.15       11.75      6.93 o 
  15   6   6      393.33      436.70     14.73 o 
  16   6   6        5.95       17.62      8.64 o 
  17   6   6      255.76      251.86     12.91 o 
  18   6   6      265.32      288.22     20.59 o 
  19   6   6        0.26       -7.57      9.85 o 
  20   6   6       42.52       46.89     12.53 o 
  21   6   6       57.26       69.50     17.31 o 
 -24   7   6        6.65      -11.49     13.62 o 
 -23   7   6       19.00       36.22     30.67 o 
 -22   7   6      139.47      149.28     15.83 o 
 -21   7   6       14.94        8.36     10.45 o 
 -20   7   6      293.43      293.55     18.67 o 
 -19   7   6        7.85        8.26      9.66 o 
 -18   7   6      379.45      454.11     39.26 o 
 -17   7   6       30.33       16.31      8.77 o 
 -16   7   6      890.48      954.80     28.78 o 
 -15   7   6       11.01        8.59      8.48 o 
 -14   7   6      605.14      593.65     14.64 o 
 -13   7   6        0.99        3.03      5.58 o 
 -12   7   6        9.30       15.39      5.90 o 
 -11   7   6      671.15      694.32     15.34 o 
 -10   7   6      683.01      717.75     14.91 o 
  -9   7   6      115.64      103.40      7.97 o 
  -8   7   6     1258.47     1197.21     22.57 o 
  -7   7   6      285.92      275.87      9.71 o 
  -6   7   6     1696.77     1681.83     22.60 o 
  -5   7   6      675.06      720.51     11.94 o 
  -4   7   6     1598.04     1646.87     20.98 o 
  -3   7   6     1524.32     1463.34     21.51 o 
  -2   7   6     2248.08     2212.93     25.88 o 
  -1   7   6      476.39      462.37     14.35 o 
   0   7   6     5468.14     5556.24     58.30 o 
   1   7   6      135.94      121.43      6.68 o 
   2   7   6     3045.87     3060.13     53.07 o 
   3   7   6      238.28      223.88     11.75 o 
   4   7   6     2007.80     1999.37     34.76 o 
   5   7   6       86.56       84.06      6.98 o 
   6   7   6     2393.71     2381.78     32.33 o 
   7   7   6     2793.37     2807.90     37.94 o 
   8   7   6      121.90      114.65     11.27 o 
   9   7   6     1691.15     1752.88     30.22 o 
  10   7   6      300.06      250.25     12.11 o 
  11   7   6       81.69       98.83     14.16 o 
  12   7   6      618.02      654.37     18.09 o 
  13   7   6      992.77      935.33     21.62 o 
  14   7   6      323.75      321.74     15.20 o 
  15   7   6       53.39       59.66      8.34 o 
  16   7   6     1268.31     1291.63     30.47 o 
  17   7   6      202.97      196.10     15.90 o 
  18   7   6      417.73      421.33     21.99 o 
  19   7   6      530.04      604.95     24.82 o 
  20   7   6       39.86       65.02     16.58 o 
 -23   8   6       59.50       96.35     18.32 o 
 -22   8   6        3.46       -5.62     10.62 o 
 -21   8   6       37.73       24.78     11.17 o 
 -20   8   6      148.04      156.54     15.08 o 
 -19   8   6      205.15      201.92     15.91 o 
 -18   8   6       25.54       27.59     10.14 o 
 -17   8   6      309.90      309.00     15.13 o 
 -16   8   6      114.44      114.69     10.37 o 
 -15   8   6      142.04      158.40      9.65 o 
 -14   8   6       18.89        7.50      8.46 o 
 -13   8   6      266.94      282.74     12.94 o 
 -12   8   6       12.21       11.17      5.48 o 
 -11   8   6       36.48       26.16      5.86 o 
 -10   8   6       14.50        9.80      5.33 o 
  -9   8   6      890.52      890.94     16.92 o 
  -8   8   6      100.15      106.86      7.40 o 
  -7   8   6       46.38       46.77      6.05 o 
  -6   8   6     1475.08     1477.37     22.76 o 
  -5   8   6      567.29      558.37     16.83 o 
  -4   8   6       28.95       24.00      4.56 o 
  -3   8   6     1201.24     1259.43     29.41 o 
  -2   8   6        0.95       -3.23      5.04 o 
  -1   8   6     4595.60     4679.13     46.72 o 
   0   8   6       59.30       64.84      5.83 o 
   1   8   6       13.39       13.45      4.49 o 
   2   8   6      417.29      400.33     10.77 o 
   3   8   6       87.81       87.83      6.69 o 
   4   8   6      211.89      194.18      9.61 o 
   5   8   6       90.04       86.68     12.33 o 
   6   8   6       21.76       17.76      5.93 o 
   7   8   6      262.25      267.56     14.60 o 
   8   8   6      174.18      193.14     10.67 o 
   9   8   6      147.03      161.01     10.34 o 
  10   8   6      357.48      368.91     17.95 o 
  11   8   6        0.66       -6.21      6.21 o 
  12   8   6      865.80      907.08     21.15 o 
  13   8   6      262.05      304.33     20.99 o 
  14   8   6      116.35      102.92     10.50 o 
  15   8   6      198.54      195.16     13.21 o 
  16   8   6      297.84      312.14     14.40 o 
  17   8   6       93.77       74.97     12.58 o 
  18   8   6       41.32       46.88     12.08 o 
  19   8   6       65.63       62.58     13.10 o 
  20   8   6       34.22       20.73     15.24 o 
 -23   9   6        4.53       -2.62     13.92 o 
 -22   9   6        2.53       24.64     14.86 o 
 -21   9   6      121.99      108.15     14.84 o 
 -20   9   6       50.28       62.49     12.59 o 
 -19   9   6       30.34       36.99     11.17 o 
 -18   9   6      190.86      188.77     13.17 o 
 -17   9   6        5.70       11.65      7.87 o 
 -16   9   6      196.38      191.14     11.10 o 
 -15   9   6      524.13      534.29     18.91 o 
 -14   9   6      236.51      224.84     19.55 o 
 -13   9   6        0.53       -1.83      6.20 o 
 -12   9   6      162.29      147.76     11.60 o 
 -11   9   6       19.11       12.01      5.62 o 
 -10   9   6      464.76      457.78     13.49 o 
  -9   9   6      853.17      836.90     17.01 o 
  -8   9   6     1482.91     1471.42     24.95 o 
  -7   9   6      389.44      416.70     12.52 o 
  -6   9   6     1015.09     1040.15     18.42 o 
  -5   9   6        9.04       10.42      5.07 o 
  -4   9   6     1069.66     1045.16     17.06 o 
  -3   9   6      121.81      132.55     12.64 o 
  -2   9   6       93.14       81.10      6.31 o 
  -1   9   6      203.32      220.92      9.57 o 
   0   9   6      159.24      166.62      8.96 o 
   1   9   6        7.05        2.84      4.36 o 
   2   9   6      140.35      145.44      8.20 o 
   3   9   6        7.20       12.77      4.96 o 
   4   9   6     1064.64     1058.97     18.47 o 
   5   9   6      267.89      263.26     13.82 o 
   6   9   6     1387.49     1361.06     33.76 o 
   7   9   6     1340.51     1388.70     47.45 o 
   8   9   6      800.64      836.02     23.45 o 
   9   9   6      211.13      174.01     11.01 o 
  10   9   6      398.86      357.35     15.36 o 
  11   9   6      123.22      121.84     17.17 o 
  12   9   6        0.66       -6.54      6.54 o 
  13   9   6       20.68       19.46      7.77 o 
  14   9   6       21.76        9.01      7.68 o 
  15   9   6       22.54        7.76      8.18 o 
  16   9   6      112.32      115.88     13.86 o 
  17   9   6      645.88      644.26     24.81 o 
  18   9   6       62.61       85.25     13.76 o 
  19   9   6      266.64      241.77     19.06 o 
 -22  10   6       87.51       85.74     18.25 o 
 -21  10   6      120.04      129.61     19.00 o 
 -20  10   6       31.66       12.84     16.39 o 
 -19  10   6      162.68      171.37     19.43 o 
 -18  10   6        0.17        5.74      8.36 o 
 -17  10   6      328.52      305.58     15.71 o 
 -16  10   6       16.39       21.75      7.20 o 
 -15  10   6      320.06      299.23     13.17 o 
 -14  10   6      148.96      147.68     11.22 o 
 -13  10   6       50.43       46.25      8.14 o 
 -12  10   6      160.55      174.91     10.34 o 
 -11  10   6       93.59       82.89      8.03 o 
 -10  10   6        1.44       -1.23      5.47 o 
  -9  10   6     1747.24     1779.08     26.64 o 
  -8  10   6        8.01       -0.24      5.66 o 
  -7  10   6     2500.17     2486.35     42.84 o 
  -6  10   6      167.29      187.68      9.82 o 
  -5  10   6      605.80      585.90     14.43 o 
  -4  10   6       23.70       10.46      8.32 o 
  -3  10   6      661.95      661.72     14.14 o 
  -2  10   6      332.15      350.96     12.57 o 
  -1  10   6        8.39       -1.38      4.58 o 
   0  10   6      709.62      711.81     14.97 o 
   1  10   6        3.99       -2.26      4.90 o 
   2  10   6       55.14       41.71      6.06 o 
   3  10   6      929.02      964.16     24.44 o 
   4  10   6      615.78      591.77     14.56 o 
   5  10   6     1819.36     1787.17     28.59 o 
   6  10   6     1468.49     1514.58     26.39 o 
   7  10   6     1337.68     1303.02     24.49 o 
   8  10   6      135.29      144.30     10.54 o 
   9  10   6     1334.35     1392.06     26.29 o 
  10  10   6       61.85       58.17      8.44 o 
  11  10   6       13.10       11.20      7.35 o 
  12  10   6        4.90       10.49      7.73 o 
  13  10   6       82.72       72.46     11.16 o 
  14  10   6       36.63       43.54     10.55 o 
  15  10   6       37.94       49.45     11.61 o 
  16  10   6      579.51      598.68     23.82 o 
  17  10   6      115.61      118.32     15.20 o 
  18  10   6      182.47      203.89     17.99 o 
 -21  11   6        9.70       16.65     14.96 o 
 -20  11   6       11.79       30.59     33.11 o 
 -19  11   6       22.41       19.50     11.04 o 
 -18  11   6      183.10      195.35     14.16 o 
 -17  11   6       24.08       19.24      7.75 o 
 -16  11   6        0.40        8.11      7.14 o 
 -15  11   6        3.08       11.54      7.79 o 
 -14  11   6       21.59       28.50      8.10 o 
 -13  11   6       13.76       24.57      9.98 o 
 -12  11   6       15.68        7.53      6.35 o 
 -11  11   6        5.27       -1.61      5.88 o 
 -10  11   6      101.27       96.95      8.64 o 
  -9  11   6       32.54       36.01      7.05 o 
  -8  11   6      163.01      147.95      9.80 o 
  -7  11   6        2.28        8.59      5.93 o 
  -6  11   6        9.54        1.06      5.61 o 
  -5  11   6      385.54      373.47     13.32 o 
  -4  11   6      215.99      201.22     11.33 o 
  -3  11   6      255.57      249.94     13.54 o 
  -2  11   6      121.14      105.97      8.97 o 
  -1  11   6      272.50      291.09     11.23 o 
   0  11   6       58.90       46.65      6.61 o 
   1  11   6      100.60       87.44      7.57 o 
   2  11   6       23.41       24.22      5.97 o 
   3  11   6       14.12        8.49      5.82 o 
   4  11   6      101.72      101.21     10.22 o 
   5  11   6      158.27      158.05      9.72 o 
   6  11   6      226.60      250.72     12.85 o 
   7  11   6       17.14        6.05      6.97 o 
   8  11   6       19.59       21.82      7.51 o 
   9  11   6      240.64      220.31     12.96 o 
  10  11   6      143.85      164.20     11.87 o 
  11  11   6      102.53      115.49     10.91 o 
  12  11   6        0.63       -7.20      7.20 o 
  13  11   6       17.25       15.54     10.07 o 
  14  11   6      130.96      126.97     20.73 o 
  15  11   6        2.09       -9.79      9.79 o 
  16  11   6       21.30       25.35     11.40 o 
  17  11   6        0.11        3.34     10.86 o 
  18  11   6        6.30       20.29     15.12 o 
 -20  12   6       46.03       71.03     16.81 o 
 -19  12   6      270.50      238.08     18.42 o 
 -18  12   6       21.91       14.45     16.79 o 
 -17  12   6      393.05      376.51     16.09 o 
 -16  12   6        0.77        5.82      7.42 o 
 -15  12   6      161.95      167.21     12.64 o 
 -14  12   6       11.02       11.00      7.72 o 
 -13  12   6       96.33       86.74     10.12 o 
 -12  12   6        1.30       -5.01      6.11 o 
 -11  12   6      135.50      129.04      9.79 o 
 -10  12   6        0.91        4.61      6.32 o 
  -9  12   6      155.64      159.64     10.30 o 
  -8  12   6       31.54       19.09      6.88 o 
  -7  12   6     1597.28     1603.70     28.83 o 
  -6  12   6        2.58       -6.13      6.35 o 
  -5  12   6     1287.48     1274.30     29.35 o 
  -4  12   6      221.38      217.28     11.78 o 
  -3  12   6      739.03      747.42     19.07 o 
  -2  12   6      105.10      104.37      8.32 o 
  -1  12   6       85.86       88.74      7.91 o 
   0  12   6       27.26       14.71      6.00 o 
   1  12   6      346.23      365.58     12.72 o 
   2  12   6       69.99       66.42      7.64 o 
   3  12   6      729.66      721.18     24.19 o 
   4  12   6        4.68        4.81      6.14 o 
   5  12   6      572.87      601.20     17.80 o 
   6  12   6      378.09      344.58     15.91 o 
   7  12   6      411.88      417.99     17.89 o 
   8  12   6      420.00      419.21     16.34 o 
   9  12   6       17.63       13.11      8.84 o 
  10  12   6      292.72      285.17     21.70 o 
  11  12   6       57.84       44.42      9.24 o 
  12  12   6       53.02       61.91     11.55 o 
  13  12   6       45.81       34.65     10.76 o 
  14  12   6      264.17      286.01     18.97 o 
  15  12   6      284.85      280.82     19.65 o 
  16  12   6      164.67      145.77     15.95 o 
  17  12   6      235.59      239.13     19.26 o 
 -19  13   6        1.10        9.74     11.20 o 
 -18  13   6       28.01       29.13     10.37 o 
 -17  13   6        7.47        8.55      9.32 o 
 -16  13   6       42.83       20.85      9.23 o 
 -15  13   6       56.39       51.65     10.20 o 
 -14  13   6        4.18        4.17      8.34 o 
 -13  13   6        6.36        0.85      7.80 o 
 -12  13   6        0.27       -4.61      6.28 o 
 -11  13   6        0.12       -0.71      6.56 o 
 -10  13   6        7.09        0.50      6.61 o 
  -9  13   6       24.44       12.27     10.43 o 
  -8  13   6      327.68      305.91     15.16 o 
  -7  13   6        2.47        9.14      6.76 o 
  -6  13   6      398.84      391.40     14.77 o 
  -5  13   6       34.95       47.25      7.68 o 
  -4  13   6      368.34      353.43     14.03 o 
  -3  13   6      159.01      172.17     11.91 o 
  -2  13   6      122.13      122.08     10.38 o 
  -1  13   6       68.70       70.69      9.69 o 
   0  13   6        7.35       -1.42      5.86 o 
   1  13   6       21.00       20.52      6.79 o 
   2  13   6       21.05       16.85      6.61 o 
   3  13   6        8.23        0.91      6.20 o 
   4  13   6      184.04      202.16     11.43 o 
   5  13   6        7.97        7.84      7.20 o 
   6  13   6      462.87      537.44     18.04 o 
   7  13   6       91.75       86.61     10.17 o 
   8  13   6        0.63        1.40      7.45 o 
   9  13   6      123.95      136.56     11.97 o 
  10  13   6       11.63        8.38      9.46 o 
  11  13   6       10.76       19.35     10.41 o 
  12  13   6        3.87       -7.26      9.93 o 
  13  13   6      114.43       93.80     13.83 o 
  14  13   6       59.66       66.58     13.06 o 
  15  13   6        0.66       -2.33     12.29 o 
 -18  14   6        0.02       12.53     12.33 o 
 -17  14   6      121.41      129.25     21.14 o 
 -16  14   6        0.68        4.23      9.00 o 
 -15  14   6       82.20       66.03     12.69 o 
 -14  14   6       10.88        3.38      9.52 o 
 -13  14   6       69.96       70.77     11.95 o 
 -12  14   6        0.02       -0.70      7.07 o 
 -11  14   6      127.91      131.16     10.67 o 
 -10  14   6       11.71        8.94      7.25 o 
  -9  14   6       16.77       13.70      7.20 o 
  -8  14   6       18.69       17.02      7.35 o 
  -7  14   6      274.69      250.34     12.90 o 
  -6  14   6       22.74       32.48      7.86 o 
  -5  14   6     1017.84     1003.77     21.81 o 
  -4  14   6       42.37       59.56      8.53 o 
  -3  14   6      251.02      230.65     13.92 o 
  -2  14   6        4.31       -6.88      7.37 o 
  -1  14   6      251.13      263.40     14.61 o 
   0  14   6       21.83       11.77      6.95 o 
   1  14   6      585.55      623.55     18.37 o 
   2  14   6       84.55       78.66      8.61 o 
   3  14   6      184.91      189.03     11.45 o 
   4  14   6        2.61        6.38      6.88 o 
   5  14   6       68.69       60.20      8.61 o 
   6  14   6       10.92       -0.80      7.00 o 
   7  14   6      503.51      574.29     22.35 o 
   8  14   6       48.50       51.45     11.34 o 
   9  14   6        3.30        8.77      9.80 o 
  10  14   6      112.52       95.58     13.49 o 
  11  14   6      163.31      182.63     16.18 o 
  12  14   6       85.57       71.21     13.38 o 
  13  14   6       18.44       15.97     11.32 o 
  14  14   6      253.46      270.46     29.79 o 
 -16  15   6      122.02      150.00     18.90 o 
 -15  15   6        3.22        7.39     13.23 o 
 -14  15   6       71.16       61.63     12.78 o 
 -13  15   6        0.00        2.61      9.68 o 
 -12  15   6       30.84       42.96      9.89 o 
 -11  15   6        0.10       -0.61      8.20 o 
 -10  15   6       14.06        5.96      8.42 o 
  -9  15   6       34.57       26.60      8.00 o 
  -8  15   6       11.46        8.64      7.40 o 
  -7  15   6        4.47       12.63      7.36 o 
  -6  15   6      348.67      353.22     15.45 o 
  -5  15   6      243.02      221.73     13.43 o 
  -4  15   6      528.10      530.75     17.18 o 
  -3  15   6      108.27      118.37     10.44 o 
  -2  15   6      173.22      188.78     13.32 o 
  -1  15   6       49.43       43.16      9.37 o 
   0  15   6       90.02       79.56     12.85 o 
   1  15   6       31.11       33.69      7.96 o 
   2  15   6       70.28       62.38      8.66 o 
   3  15   6        0.35       10.66      8.81 o 
   4  15   6      149.50      141.46     12.19 o 
   5  15   6       14.01        8.31      8.57 o 
   6  15   6       62.90       62.35     14.85 o 
   7  15   6       33.76       35.83     11.21 o 
   8  15   6       17.03       25.11     11.09 o 
   9  15   6      335.61      296.73     19.50 o 
  10  15   6       10.75       25.30     11.30 o 
  11  15   6      270.20      264.92     19.39 o 
  12  15   6       26.80       16.50     11.84 o 
  13  15   6       36.01       31.80     12.59 o 
 -14  16   6        8.30       11.30     10.74 o 
 -13  16   6       20.29       38.80     11.72 o 
 -12  16   6        0.16       -0.87      9.13 o 
 -11  16   6       14.45       22.49      9.74 o 
 -10  16   6       14.93        8.82      8.74 o 
  -9  16   6       35.80       29.84      9.66 o 
  -8  16   6       14.39        3.07      8.50 o 
  -7  16   6       49.11       39.11      9.64 o 
  -6  16   6       87.21       84.50     11.27 o 
  -5  16   6       10.43       27.82     14.28 o 
  -4  16   6       94.79      109.43     11.61 o 
  -3  16   6       20.52       28.43      9.17 o 
  -2  16   6       55.38       63.15     12.14 o 
  -1  16   6        6.22       -0.01      9.17 o 
   0  16   6       44.70       36.90     11.13 o 
   1  16   6        0.08        0.20      9.01 o 
   2  16   6      117.82      104.45     11.42 o 
   3  16   6        0.05       -4.68      7.70 o 
   4  16   6       70.44       65.60     10.62 o 
   5  16   6        2.80       -3.44      8.49 o 
   6  16   6       11.90       13.43      9.29 o 
   7  16   6       60.03       89.35     13.87 o 
   8  16   6        6.75       13.30     10.85 o 
   9  16   6      159.05      128.60     15.50 o 
  10  16   6        0.83        0.56     10.99 o 
  11  16   6       58.94       61.80     13.52 o 
 -12  17   6       90.13       95.95     18.38 o 
 -11  17   6       28.43       11.95      9.90 o 
 -10  17   6       95.68       97.33     17.35 o 
  -9  17   6       44.94       49.69     10.84 o 
  -8  17   6      166.15      148.58     13.76 o 
  -7  17   6        0.20        1.31      8.93 o 
  -6  17   6      229.52      231.37     16.24 o 
  -5  17   6        0.09        7.10      8.38 o 
  -4  17   6      116.96       90.45     11.72 o 
  -3  17   6        0.38        2.88      8.58 o 
  -2  17   6       49.19       48.93     10.29 o 
  -1  17   6       64.94       79.58     13.01 o 
   0  17   6       39.86       36.56     11.43 o 
   1  17   6       79.16       71.78     12.89 o 
   2  17   6       67.62       75.41     13.06 o 
   3  17   6      133.35      135.37     13.22 o 
   4  17   6      124.23      137.18     20.64 o 
   5  17   6       90.66       82.49     11.80 o 
   6  17   6       45.87       36.14     10.65 o 
   7  17   6       82.44       80.89     13.87 o 
   8  17   6      307.71      306.83     20.85 o 
  -9  18   6       24.75       33.08     10.57 o 
  -8  18   6       57.04       56.49     11.41 o 
  -7  18   6       58.68       56.93     11.39 o 
  -6  18   6      119.31      115.42     13.24 o 
  -5  18   6       50.36       42.03     10.86 o 
  -4  18   6        2.87       -3.74      9.20 o 
  -3  18   6       16.77        8.52      9.26 o 
  -2  18   6        7.59       -2.00      9.24 o 
  -1  18   6       17.52        8.99      9.71 o 
   0  18   6        1.59       21.34     11.21 o 
   1  18   6        0.10      -10.13     10.13 o 
   2  18   6       14.72        1.32     10.66 o 
   3  18   6        4.15      -10.49     10.49 o 
   4  18   6        1.90       10.33      9.61 o 
   5  18   6       16.46        5.75      9.67 o 
 -25   1   7       35.16       17.26     13.12 o 
 -24   1   7      146.09      166.91     15.32 o 
 -23   1   7        7.95       -0.92     10.10 o 
 -22   1   7      128.31      120.97     14.87 o 
 -21   1   7        0.29       -8.60      8.60 o 
 -20   1   7      120.29      133.23     11.69 o 
 -19   1   7      105.64      111.72     10.99 o 
 -18   1   7      393.22      381.38     17.35 o 
 -17   1   7        0.69       -0.86      6.68 o 
 -16   1   7       60.21       64.00      8.33 o 
 -15   1   7       17.31       11.69      6.45 o 
 -14   1   7     1122.11     1190.68     21.73 o 
 -13   1   7     1330.46     1397.01     25.62 o 
 -12   1   7     1109.27     1129.57     19.77 o 
 -11   1   7      128.77      140.93      8.09 o 
 -10   1   7     1221.76     1238.45     19.05 o 
  -9   1   7        0.06       -2.26      3.76 o 
  -8   1   7       17.83       23.64      3.72 o 
  -7   1   7      532.13      509.22      9.81 o 
  -6   1   7      757.10      754.91     10.36 o 
  -5   1   7     1825.19     1733.46     18.64 o 
  -4   1   7     1285.00     1313.60     16.27 o 
  -3   1   7      227.12      235.15      9.07 o 
  -2   1   7     2658.07     2823.93     39.78 o 
  -1   1   7       57.92       45.56      3.36 o 
   0   1   7     7998.70     8059.43     76.55 o 
   1   1   7      299.12      258.58      5.23 o 
   2   1   7      583.22      582.75      9.29 o 
   3   1   7     5454.99     5436.23     55.18 o 
   4   1   7      804.72      848.23     13.61 o 
   5   1   7      710.00      738.52     13.01 o 
   6   1   7      324.06      343.44      9.56 o 
   7   1   7      943.23      908.93     15.37 o 
   8   1   7      932.92      928.14     17.11 o 
   9   1   7       41.17       46.04      5.20 o 
  10   1   7     2578.58     2529.16     28.76 o 
  11   1   7     1534.10     1504.88     21.31 o 
  12   1   7     1504.12     1475.35     21.60 o 
  13   1   7     1412.79     1333.51     22.93 o 
  14   1   7     2071.40     1991.50     26.90 o 
  15   1   7      396.78      380.60     13.19 o 
  16   1   7       57.76       45.39      7.01 o 
  17   1   7     1100.53     1064.84     20.40 o 
  18   1   7        6.43        7.64      6.81 o 
  19   1   7       72.76       86.04      9.71 o 
  20   1   7       35.60       27.24      8.48 o 
  21   1   7       51.33       65.29     13.34 o 
 -25   2   7       79.10       60.27     13.03 o 
 -24   2   7       39.95       34.14     11.81 o 
 -23   2   7       73.07       58.74     11.88 o 
 -22   2   7       38.47       46.66     11.04 o 
 -21   2   7      308.67      287.48     15.92 o 
 -20   2   7        0.70       -5.05     11.02 o 
 -19   2   7      104.14      112.04     10.99 o 
 -18   2   7       22.65       14.45      8.69 o 
 -17   2   7       66.71       75.12     18.13 o 
 -16   2   7      107.81      107.21      9.42 o 
 -15   2   7      140.11      156.02     10.22 o 
 -14   2   7      250.21      220.08     10.88 o 
 -13   2   7      491.59      516.66     17.51 o 
 -12   2   7       39.13       56.03      6.85 o 
 -11   2   7     2662.17     2712.97     30.29 o 
 -10   2   7      211.00      192.93      8.50 o 
  -9   2   7       90.39       95.24      5.31 o 
  -8   2   7      852.55      864.47     18.64 o 
  -7   2   7      283.61      246.19      5.64 o 
  -6   2   7      151.46      114.45      6.32 o 
  -5   2   7      324.58      288.57     10.02 o 
  -4   2   7      172.13      181.13      6.74 o 
  -3   2   7     1171.87     1169.91     14.17 o 
  -2   2   7      263.94      255.07     10.27 o 
  -1   2   7      326.95      329.55     10.41 o 
   0   2   7      231.24      315.35      8.06 o 
   1   2   7     8065.54     8044.53     62.51 o 
   2   2   7     1521.75     1654.29     17.12 o 
   3   2   7      317.52      318.38      8.49 o 
   4   2   7      509.30      496.48     10.48 o 
   5   2   7     3286.70     3181.85     33.54 o 
   6   2   7        0.77       -2.26      3.57 o 
   7   2   7       19.85       25.65      4.52 o 
   8   2   7        6.73        4.29      4.16 o 
   9   2   7      226.68      246.44      9.76 o 
  10   2   7      869.38      875.63     24.72 o 
  11   2   7      425.35      383.48     11.35 o 
  12   2   7       41.81       46.42      7.85 o 
  13   2   7     1551.18     1523.12     22.40 o 
  14   2   7     1575.15     1555.30     25.47 o 
  15   2   7      513.49      516.08     15.25 o 
  16   2   7      201.66      193.74     11.49 o 
  17   2   7       36.19       61.26      8.57 o 
  18   2   7       73.04       77.91      9.45 o 
  19   2   7       37.88       36.75      8.76 o 
  20   2   7        3.65        1.75      7.81 o 
  21   2   7        0.29        0.17      9.01 o 
 -25   3   7        1.86        1.68     10.86 o 
 -24   3   7       31.23       41.76     14.72 o 
 -23   3   7        9.91        3.26     10.30 o 
 -22   3   7      102.97      101.72     12.38 o 
 -21   3   7       12.43        3.59     12.91 o 
 -20   3   7       24.88       22.60      8.76 o 
 -19   3   7        0.20       -6.48      7.81 o 
 -18   3   7       81.25       79.43      9.75 o 
 -17   3   7        2.12       -5.85      7.00 o 
 -16   3   7      288.43      279.51     15.03 o 
 -15   3   7      198.43      227.16     11.62 o 
 -14   3   7     1317.42     1399.55     24.02 o 
 -13   3   7       96.01      108.97      8.40 o 
 -12   3   7     1485.27     1510.03     21.43 o 
 -11   3   7      457.67      477.76     11.49 o 
 -10   3   7      926.39      967.02     14.91 o 
  -9   3   7       18.32       13.66      3.91 o 
  -8   3   7      284.79      305.61      7.70 o 
  -7   3   7       77.40       75.39      3.49 o 
  -6   3   7      138.81      152.22      5.13 o 
  -5   3   7      106.44       95.12      5.48 o 
  -4   3   7      798.54      831.21     13.22 o 
  -3   3   7        0.78        2.57      4.76 o 
  -2   3   7       41.85       34.36      4.35 o 
  -1   3   7      495.67      446.80     13.67 o 
   0   3   7       25.44       25.88      5.28 o 
   1   3   7      566.91      575.92      9.32 o 
   2   3   7       50.31       65.18      4.27 o 
   3   3   7     1936.67     1974.79     25.50 o 
   4   3   7     2488.16     2428.13     30.10 o 
   5   3   7      918.91      975.82     17.16 o 
   6   3   7      314.24      336.90     15.81 o 
   7   3   7      674.82      675.88     15.02 o 
   8   3   7      993.82     1049.48     19.47 o 
   9   3   7      357.39      343.66     12.28 o 
  10   3   7      193.73      213.61     10.94 o 
  11   3   7        1.67       -2.32      5.25 o 
  12   3   7      504.02      468.24     13.67 o 
  13   3   7       28.53       25.77      6.54 o 
  14   3   7        4.38       -4.32      6.03 o 
  15   3   7      199.66      191.80     13.68 o 
  16   3   7        6.54       -1.34      6.38 o 
  17   3   7      150.11      153.89     11.09 o 
  18   3   7      154.69      162.90     11.67 o 
  19   3   7      447.64      474.93     17.73 o 
  20   3   7       29.44       33.33     10.14 o 
 -24   4   7       68.02       57.32     12.18 o 
 -23   4   7       87.61       74.19     12.41 o 
 -22   4   7        2.95       -9.01      9.41 o 
 -21   4   7      308.58      312.01     16.78 o 
 -20   4   7       44.14       27.43     13.26 o 
 -19   4   7       58.76       47.54      9.31 o 
 -18   4   7       12.95        3.98      7.94 o 
 -17   4   7       55.15       62.51      9.04 o 
 -16   4   7        1.00       -3.64      6.57 o 
 -15   4   7       40.25       46.47      7.66 o 
 -14   4   7       31.58       30.81      7.07 o 
 -13   4   7     1596.36     1617.18     23.16 o 
 -12   4   7       99.72      102.97      7.42 o 
 -11   4   7     3682.24     3727.33     35.30 o 
 -10   4   7      110.21      108.74      6.30 o 
  -9   4   7      870.38      888.00     13.62 o 
  -8   4   7      549.57      540.81     11.13 o 
  -7   4   7     1404.08     1359.30     18.15 o 
  -6   4   7      261.40      260.88      7.68 o 
  -5   4   7        5.30        9.33      2.77 o 
  -4   4   7       81.39       79.80      5.77 o 
  -3   4   7      511.46      541.50     14.24 o 
  -2   4   7        5.21       -0.60      4.45 o 
  -1   4   7      436.18      447.04     10.59 o 
   0   4   7     1893.19     1885.64     20.11 o 
   1   4   7     2146.28     2213.85     23.34 o 
   2   4   7     4535.45     4569.83     48.85 o 
   3   4   7     2150.14     2148.70     27.61 o 
   4   4   7     1951.13     1952.72     29.16 o 
   5   4   7      327.14      364.73     10.97 o 
   6   4   7       49.06       51.33      7.69 o 
   7   4   7     1379.46     1378.76     26.63 o 
   8   4   7       36.82       31.52      6.13 o 
   9   4   7      454.01      420.53     13.31 o 
  10   4   7      509.42      465.39     14.27 o 
  11   4   7     2843.86     2779.84     38.47 o 
  12   4   7       77.57       96.29      8.28 o 
  13   4   7      422.68      357.07     15.02 o 
  14   4   7      932.33     1009.42     20.33 o 
  15   4   7        3.31        6.60      6.49 o 
  16   4   7      316.05      301.57     13.84 o 
  17   4   7      185.71      193.92     12.80 o 
  18   4   7      250.39      270.00     14.04 o 
  19   4   7       62.68       60.36      9.62 o 
  20   4   7      187.47      163.96     16.54 o 
 -24   5   7        2.79       15.92     12.21 o 
 -23   5   7        0.09       -1.18     10.77 o 
 -22   5   7        2.49        3.82     12.72 o 
 -21   5   7       10.20        8.73     10.58 o 
 -20   5   7       36.97       34.17     10.74 o 
 -19   5   7       50.79       44.62     10.55 o 
 -18   5   7       37.16       53.26     10.54 o 
 -17   5   7        9.07       13.31      8.68 o 
 -16   5   7      692.76      770.92     22.48 o 
 -15   5   7       18.32       21.81      7.77 o 
 -14   5   7      205.35      188.84     10.68 o 
 -13   5   7      168.97      164.54     11.20 o 
 -12   5   7       99.45       93.85      7.11 o 
 -11   5   7      402.63      449.28     11.83 o 
 -10   5   7      178.50      162.09     11.61 o 
  -9   5   7       62.28       56.05      5.64 o 
  -8   5   7       32.12       30.66      4.77 o 
  -7   5   7       38.21       36.17      4.65 o 
  -6   5   7        0.93        3.31      3.22 o 
  -5   5   7      274.84      274.44      6.45 o 
  -4   5   7     1353.85     1326.32     14.96 o 
  -3   5   7     2235.08     2230.80     24.58 o 
  -2   5   7      581.84      551.85     11.65 o 
  -1   5   7      862.52      819.31     11.73 o 
   0   5   7      984.45      953.89     15.56 o 
   1   5   7      138.22      122.83      7.43 o 
   2   5   7       25.62       34.22      5.56 o 
   3   5   7     2927.13     2883.18     34.85 o 
   4   5   7      240.62      240.90     10.24 o 
   5   5   7        7.67        3.81      4.62 o 
   6   5   7        5.55       -0.46      4.71 o 
   7   5   7      520.64      495.49     13.58 o 
   8   5   7       20.00       25.59      6.03 o 
   9   5   7     1697.02     1670.67     27.00 o 
  10   5   7      342.57      306.23     13.79 o 
  11   5   7      620.76      639.64     17.22 o 
  12   5   7       31.35       34.70      7.45 o 
  13   5   7      126.80       99.35      8.79 o 
  14   5   7       35.53       42.59      7.60 o 
  15   5   7       18.41       37.74      7.75 o 
  16   5   7      564.92      514.97     16.57 o 
  17   5   7      866.17      897.44     21.26 o 
  18   5   7      339.51      331.79     19.96 o 
  19   5   7       22.64        5.39      8.96 o 
  20   5   7       23.89       27.14     12.02 o 
 -24   6   7        5.33      -10.64     10.64 o 
 -23   6   7       17.25        1.33     11.14 o 
 -22   6   7        1.68       -0.77     10.19 o 
 -21   6   7      189.70      215.99     17.08 o 
 -20   6   7       14.73       11.73     10.22 o 
 -19   6   7      257.48      263.41     17.17 o 
 -18   6   7       68.38       54.67     10.80 o 
 -17   6   7      356.71      381.55     18.42 o 
 -16   6   7       23.64       18.28      8.82 o 
 -15   6   7      422.64      424.73     18.61 o 
 -14   6   7       30.31       20.63      6.61 o 
 -13   6   7      164.15      175.76      8.96 o 
 -12   6   7       43.08       37.50      6.73 o 
 -11   6   7      101.49      100.98      7.25 o 
 -10   6   7        7.52        6.34      4.84 o 
  -9   6   7      672.55      644.07     24.32 o 
  -8   6   7       78.52       63.13      6.28 o 
  -7   6   7      484.22      516.67     11.80 o 
  -6   6   7       98.67       94.53      6.20 o 
  -5   6   7     1167.94     1156.34     15.66 o 
  -4   6   7      894.07      786.64     13.46 o 
  -3   6   7     3194.11     3224.64     33.80 o 
  -2   6   7       66.89       49.89      4.93 o 
  -1   6   7     2851.53     2880.31     31.39 o 
   0   6   7     1585.95     1648.00     23.10 o 
   1   6   7      485.25      519.66     12.23 o 
   2   6   7       54.51       54.60      6.70 o 
   3   6   7     1429.19     1527.03     22.91 o 
   4   6   7        1.64        8.08      6.06 o 
   5   6   7     1557.93     1554.40     30.14 o 
   6   6   7     1295.68     1305.05     27.28 o 
   7   6   7       93.27       86.68      7.64 o 
   8   6   7      634.63      575.44     23.59 o 
   9   6   7      413.63      406.41     13.93 o 
  10   6   7     1599.60     1659.20     28.14 o 
  11   6   7     1957.08     2016.99     40.10 o 
  12   6   7     2023.38     1999.83     32.57 o 
  13   6   7      496.43      494.76     16.79 o 
  14   6   7      111.41      108.86      9.55 o 
  15   6   7      668.40      649.93     17.83 o 
  16   6   7        1.99        0.44      7.11 o 
  17   6   7      244.09      270.87     14.71 o 
  18   6   7      378.08      385.18     23.49 o 
  19   6   7      121.72      124.14     15.19 o 
 -23   7   7        4.62       -8.01     10.78 o 
 -22   7   7       73.34       82.42     13.70 o 
 -21   7   7       45.98       49.67     11.97 o 
 -20   7   7      107.16      135.51     15.33 o 
 -19   7   7        0.02       15.11      9.85 o 
 -18   7   7       61.34       71.57     20.70 o 
 -17   7   7      130.69      171.90     14.11 o 
 -16   7   7       21.75       26.19      9.13 o 
 -15   7   7       13.24       26.59      7.35 o 
 -14   7   7      145.31      137.39      9.25 o 
 -13   7   7      235.92      247.74     12.24 o 
 -12   7   7        7.81        7.09      5.17 o 
 -11   7   7       34.07       21.29      5.56 o 
 -10   7   7      436.35      438.23     19.73 o 
  -9   7   7      334.40      340.58     12.57 o 
  -8   7   7       28.51       27.11      5.32 o 
  -7   7   7      388.66      381.18     13.03 o 
  -6   7   7       24.46       16.62      4.77 o 
  -5   7   7        0.96       -4.30      4.30 o 
  -4   7   7     1204.87     1191.36     17.69 o 
  -3   7   7     1498.68     1466.13     20.07 o 
  -2   7   7      171.55      182.25      7.90 o 
  -1   7   7      178.89      182.06      7.99 o 
   0   7   7     1119.55     1105.00     17.34 o 
   1   7   7        0.28        5.69      4.54 o 
   2   7   7       63.94       68.06      6.50 o 
   3   7   7      429.66      445.04     25.10 o 
   4   7   7      626.32      593.91     23.65 o 
   5   7   7       97.51       88.48      7.68 o 
   6   7   7      898.70      920.44     18.85 o 
   7   7   7        3.47        7.73      5.51 o 
   8   7   7        5.81        6.65      5.89 o 
   9   7   7       46.08       43.59      7.33 o 
  10   7   7       35.04       31.45      7.37 o 
  11   7   7        5.50       15.04      6.96 o 
  12   7   7      446.11      442.99     16.13 o 
  13   7   7      301.01      292.82     14.56 o 
  14   7   7       76.82       64.34      9.32 o 
  15   7   7      100.54      125.33     11.58 o 
  16   7   7       94.74       91.25     10.04 o 
  17   7   7      303.23      339.66     16.67 o 
  18   7   7       59.97       88.42     15.84 o 
  19   7   7        4.24        3.04     10.72 o 
 -22   8   7        6.14        4.74     15.33 o 
 -21   8   7        1.79        7.73     10.75 o 
 -20   8   7        5.85        5.22     10.13 o 
 -19   8   7      147.79      137.98     15.28 o 
 -18   8   7       14.25       12.24      9.80 o 
 -17   8   7      489.18      498.94     20.38 o 
 -16   8   7        6.77        0.68      7.26 o 
 -15   8   7      527.08      534.76     14.97 o 
 -14   8   7       27.51       34.11      6.76 o 
 -13   8   7       31.96       30.38      7.10 o 
 -12   8   7       20.56       13.16      5.96 o 
 -11   8   7      155.45      132.77      8.77 o 
 -10   8   7        6.45        3.67      5.21 o 
  -9   8   7      482.06      476.59     13.00 o 
  -8   8   7      424.17      412.33     11.99 o 
  -7   8   7      908.01      892.57     16.88 o 
  -6   8   7       19.52        9.71      7.01 o 
  -5   8   7      855.51      859.14     16.33 o 
  -4   8   7        0.18        4.41      4.38 o 
  -3   8   7      256.80      271.98      9.96 o 
  -2   8   7      975.13      942.53     16.20 o 
  -1   8   7      390.88      466.92     18.09 o 
   0   8   7      181.31      185.50      8.51 o 
   1   8   7       66.72       53.03      5.73 o 
   2   8   7       86.01       90.16      7.31 o 
   3   8   7      178.76      192.25     12.31 o 
   4   8   7       80.96       75.87      7.56 o 
   5   8   7     2848.05     2869.17     38.13 o 
   6   8   7      918.03      889.24     19.03 o 
   7   8   7      449.63      451.41     24.56 o 
   8   8   7      836.91      805.82     19.19 o 
   9   8   7      556.59      506.64     16.12 o 
  10   8   7      322.18      314.83     14.32 o 
  11   8   7       80.86       87.22      9.53 o 
  12   8   7      476.67      490.01     30.24 o 
  13   8   7       18.46       37.63      8.69 o 
  14   8   7       12.16       12.29      8.31 o 
  15   8   7      170.96      167.81     13.00 o 
  16   8   7       69.11       59.53      9.55 o 
  17   8   7      317.18      313.16     19.86 o 
  18   8   7      507.09      507.00     23.66 o 
 -22   9   7       56.30       76.93     14.05 o 
 -21   9   7       27.18       28.98     11.74 o 
 -20   9   7       65.62       73.51     13.03 o 
 -19   9   7        1.82       -7.98     12.31 o 
 -18   9   7      224.28      205.41     16.14 o 
 -17   9   7       83.55       81.45     10.30 o 
 -16   9   7      210.14      202.07     11.59 o 
 -15   9   7        1.19        5.48      6.38 o 
 -14   9   7      232.84      217.12     12.75 o 
 -13   9   7       95.06       87.47      9.30 o 
 -12   9   7       10.41        8.01      5.93 o 
 -11   9   7        6.65        2.46      5.55 o 
 -10   9   7      313.19      314.78     12.26 o 
  -9   9   7        0.27       -5.21      5.21 o 
  -8   9   7      461.21      457.71     13.27 o 
  -7   9   7      233.86      194.39      9.99 o 
  -6   9   7      598.33      553.33     19.49 o 
  -5   9   7        7.76       -4.94      4.94 o 
  -4   9   7     1422.24     1427.93     24.44 o 
  -3   9   7      168.32      168.93      8.66 o 
  -2   9   7      545.47      559.76     13.27 o 
  -1   9   7     1346.41     1359.56     21.07 o 
   0   9   7       97.62      106.90      7.45 o 
   1   9   7       14.34        7.48      5.03 o 
   2   9   7      135.33      129.27      9.00 o 
   3   9   7       52.74       51.87      7.80 o 
   4   9   7      679.48      745.12     17.45 o 
   5   9   7       20.14       10.33      6.78 o 
   6   9   7      431.48      391.84     14.29 o 
   7   9   7       23.30       29.67      8.65 o 
   8   9   7      629.87      697.15     18.68 o 
   9   9   7       86.96       70.18      9.27 o 
  10   9   7       68.12       68.92      9.08 o 
  11   9   7      120.27      122.41     14.17 o 
  12   9   7      141.43      137.84     11.47 o 
  13   9   7      241.65      231.72     14.03 o 
  14   9   7        2.20       -1.25      7.95 o 
  15   9   7      115.24      104.12     13.77 o 
  16   9   7       16.50        2.09     10.05 o 
  17   9   7        4.45        9.12     10.84 o 
  18   9   7      495.09      593.20     27.27 o 
 -21  10   7        0.44        8.77     11.32 o 
 -20  10   7        0.75        7.59     11.39 o 
 -19  10   7       90.44      102.89     14.10 o 
 -18  10   7        9.03       13.42     10.31 o 
 -17  10   7       39.76       28.82      9.08 o 
 -16  10   7       20.25        8.15      7.02 o 
 -15  10   7       66.47       65.50      8.45 o 
 -14  10   7       21.26       21.98      7.77 o 
 -13  10   7       24.38       21.22      7.46 o 
 -12  10   7        3.91        1.18      6.10 o 
 -11  10   7        0.33       -5.59      5.59 o 
 -10  10   7       26.77       17.24      6.35 o 
  -9  10   7      125.50      133.54     11.89 o 
  -8  10   7      197.80      197.86     10.57 o 
  -7  10   7      309.60      302.54     12.23 o 
  -6  10   7        0.76        2.91      5.77 o 
  -5  10   7      368.56      375.45     12.81 o 
  -4  10   7        6.54       -2.47      5.63 o 
  -3  10   7       24.40       27.23      6.49 o 
  -2  10   7      457.14      466.38     16.95 o 
  -1  10   7      192.06      180.92      9.24 o 
   0  10   7        4.30        4.56      5.02 o 
   1  10   7        0.42        1.93      5.22 o 
   2  10   7      213.44      211.36     10.13 o 
   3  10   7       32.64       40.56      7.11 o 
   4  10   7       36.44       32.69      6.99 o 
   5  10   7       77.40       77.97      8.62 o 
   6  10   7       32.58       33.76      7.43 o 
   7  10   7      355.70      393.85     15.58 o 
   8  10   7     1042.63     1013.14     22.86 o 
   9  10   7      509.22      548.31     17.43 o 
  10  10   7       30.32       25.77      8.09 o 
  11  10   7      119.02      110.91     10.74 o 
  12  10   7        3.38        9.43      7.97 o 
  13  10   7        4.06       12.75      8.35 o 
  14  10   7        1.35       -9.14     10.11 o 
  15  10   7        2.41        0.63     10.10 o 
  16  10   7       42.62       38.69     12.29 o 
  17  10   7        5.73       -5.17     11.86 o 
 -20  11   7       43.54       32.36     12.48 o 
 -19  11   7       49.57       53.82     14.89 o 
 -18  11   7       95.90       90.26     11.50 o 
 -17  11   7       11.19       22.88      7.91 o 
 -16  11   7      175.45      152.89     10.99 o 
 -15  11   7       35.38       27.61      8.84 o 
 -14  11   7      178.37      178.79     12.65 o 
 -13  11   7      186.31      185.12     14.40 o 
 -12  11   7      173.71      187.10     11.20 o 
 -11  11   7       53.07       41.52      7.44 o 
 -10  11   7      221.12      218.72     11.52 o 
  -9  11   7        2.48       -3.52      5.72 o 
  -8  11   7     1030.91      995.04     20.16 o 
  -7  11   7       35.22       30.72      7.70 o 
  -6  11   7      956.23      897.33     21.70 o 
  -5  11   7        4.68       -5.40      5.40 o 
  -4  11   7      424.29      444.98     15.07 o 
  -3  11   7      452.78      451.40     16.68 o 
  -2  11   7      339.20      328.88     15.03 o 
  -1  11   7      353.58      372.73     13.45 o 
   0  11   7       11.07        7.24      5.46 o 
   1  11   7      292.00      316.04     12.12 o 
   2  11   7      485.90      498.71     19.67 o 
   3  11   7      143.35      149.61     11.96 o 
   4  11   7      872.56      911.70     20.98 o 
   5  11   7       87.00       90.29      9.52 o 
   6  11   7     1693.20     1692.05     40.58 o 
   7  11   7      222.21      203.67     12.78 o 
   8  11   7      861.02      876.39     22.01 o 
   9  11   7       86.04       84.91      9.80 o 
  10  11   7       59.77       56.92      9.28 o 
  11  11   7       50.62       43.72      9.36 o 
  12  11   7       16.22       16.74      8.50 o 
  13  11   7        2.72       -7.94      7.94 o 
  14  11   7       10.18        8.26     10.50 o 
  15  11   7       22.61       16.61     11.38 o 
  16  11   7      136.00      134.59     15.98 o 
 -19  12   7        6.95       16.57     13.52 o 
 -18  12   7        6.68       17.93      9.36 o 
 -17  12   7        0.07       -1.53      7.55 o 
 -16  12   7        0.71       -1.41      7.36 o 
 -15  12   7       14.04        2.03      8.16 o 
 -14  12   7       65.27       50.06      9.59 o 
 -13  12   7        0.14       -4.01      7.29 o 
 -12  12   7       10.91       19.89      7.46 o 
 -11  12   7       53.81       51.71      8.13 o 
 -10  12   7       29.20       27.80      7.31 o 
  -9  12   7       10.98        7.94      6.64 o 
  -8  12   7       94.91       89.34      8.87 o 
  -7  12   7      125.56      114.02      9.41 o 
  -6  12   7      177.30      180.18     10.74 o 
  -5  12   7        1.50       -3.47      6.33 o 
  -4  12   7       43.83       39.27      7.65 o 
  -3  12   7      142.35      138.90     16.62 o 
  -2  12   7       36.55       28.75      7.43 o 
  -1  12   7        3.58       -2.07      6.56 o 
   0  12   7       15.52        5.56      5.99 o 
   1  12   7      114.62      116.45     11.41 o 
   2  12   7       12.74       13.71      6.39 o 
   3  12   7       34.08       43.57      7.23 o 
   4  12   7        6.20       -7.19      7.19 o 
   5  12   7      605.28      571.41     17.69 o 
   6  12   7       20.43       11.79      7.73 o 
   7  12   7       82.51       93.88     11.53 o 
   8  12   7      148.35      128.82     16.33 o 
   9  12   7       60.70       56.54      9.55 o 
  10  12   7       26.42       17.61      8.50 o 
  11  12   7       53.02       51.05     10.06 o 
  12  12   7       10.02       28.91      9.62 o 
  13  12   7      220.50      232.13     17.85 o 
  14  12   7        1.68        4.29     10.59 o 
  15  12   7        0.12      -10.07     10.07 o 
 -18  13   7       71.33       51.31     10.96 o 
 -17  13   7        0.36       -8.51      8.51 o 
 -16  13   7      117.40      119.68     12.30 o 
 -15  13   7       14.18       19.64      8.95 o 
 -14  13   7       21.40       11.39      8.63 o 
 -13  13   7        7.79       -0.15      7.67 o 
 -12  13   7      108.68      116.45     10.40 o 
 -11  13   7        0.25       -3.34      6.81 o 
 -10  13   7       29.37       18.06      7.23 o 
  -9  13   7       13.84       10.32      6.96 o 
  -8  13   7      156.78      132.53     10.24 o 
  -7  13   7        2.07        9.00      6.86 o 
  -6  13   7      573.93      589.69     17.06 o 
  -5  13   7      253.72      238.43     12.56 o 
  -4  13   7      378.97      390.79     20.04 o 
  -3  13   7      123.01      114.95     10.75 o 
  -2  13   7      234.51      227.89     13.49 o 
  -1  13   7       10.95       -0.90      7.22 o 
   0  13   7      446.13      471.02     21.09 o 
   1  13   7        3.29       -6.12      6.12 o 
   2  13   7      364.14      366.37     14.29 o 
   3  13   7       20.66       20.24      7.14 o 
   4  13   7      114.00      103.16      9.56 o 
   5  13   7       37.39       52.91      9.31 o 
   6  13   7      245.70      253.30     14.45 o 
   7  13   7      151.47      153.68     12.58 o 
   8  13   7       13.13        9.32      8.49 o 
   9  13   7      355.75      375.64     18.69 o 
  10  13   7        2.12       -8.30      8.30 o 
  11  13   7      448.12      412.48     25.44 o 
  12  13   7       62.97       82.60     25.26 o 
  13  13   7       19.41       43.39     12.42 o 
  14  13   7      152.60      141.74     16.24 o 
 -16  14   7        0.09        4.46      9.28 o 
 -15  14   7       49.03       58.39     16.81 o 
 -14  14   7        0.56       -2.11     11.04 o 
 -13  14   7        5.25        0.90      8.43 o 
 -12  14   7        0.16        4.97      7.68 o 
 -11  14   7        3.70        7.83      7.43 o 
 -10  14   7        2.38       13.07      7.29 o 
  -9  14   7        1.87       -6.07      6.96 o 
  -8  14   7        0.21       -2.94      9.42 o 
  -7  14   7      201.92      207.56     12.65 o 
  -6  14   7      103.95      103.07     10.15 o 
  -5  14   7      810.35      785.78     19.79 o 
  -4  14   7       60.83       58.97     12.76 o 
  -3  14   7      495.40      518.89     16.93 o 
  -2  14   7       13.82        6.94      8.04 o 
  -1  14   7       52.19       40.74      9.12 o 
   0  14   7        6.60       -0.80      7.30 o 
   1  14   7       78.62       68.67      8.90 o 
   2  14   7       56.63       52.67      8.26 o 
   3  14   7       60.43       70.88      8.96 o 
   4  14   7       90.50       82.93      9.48 o 
   5  14   7      121.78      117.84     11.49 o 
   6  14   7       10.75        7.48      8.21 o 
   7  14   7      113.26      118.81     12.16 o 
   8  14   7      165.30      155.43     13.58 o 
   9  14   7       33.86       38.94     11.94 o 
  10  14   7      292.59      337.63     20.60 o 
  11  14   7        5.43       -1.25      9.98 o 
  12  14   7       41.20       78.52     13.83 o 
 -15  15   7        0.85        3.05     10.90 o 
 -14  15   7        1.15       15.52     10.21 o 
 -13  15   7        1.15       -7.22      9.99 o 
 -12  15   7       69.77       67.45     10.10 o 
 -11  15   7        0.08       -1.73      7.59 o 
 -10  15   7      105.65       93.05     11.40 o 
  -9  15   7        3.08       -3.00      7.08 o 
  -8  15   7      118.60      104.16     10.58 o 
  -7  15   7       20.75       19.33     10.20 o 
  -6  15   7       68.84       62.68     10.12 o 
  -5  15   7       13.95       13.94      7.55 o 
  -4  15   7        0.50        1.02      7.30 o 
  -3  15   7        0.14        4.80      7.40 o 
  -2  15   7        1.68       -2.81      8.44 o 
  -1  15   7        0.26       -2.64      7.77 o 
   0  15   7       68.86       61.67     10.20 o 
   1  15   7       81.43       78.86     10.83 o 
   2  15   7       47.14       49.29      8.63 o 
   3  15   7       61.65       45.33      8.68 o 
   4  15   7       83.82       85.12      9.97 o 
   5  15   7      140.88      137.93     12.62 o 
   6  15   7      154.52      179.62     15.82 o 
   7  15   7       10.42        7.38     10.54 o 
   8  15   7       92.85       73.13     13.36 o 
   9  15   7        1.77       11.54     11.16 o 
  10  15   7       34.35       27.37     11.60 o 
  11  15   7        4.95        2.36     19.27 o 
 -13  16   7       58.37       79.44     25.44 o 
 -12  16   7        4.76        6.29      9.40 o 
 -11  16   7       48.71       62.58     11.49 o 
 -10  16   7        7.64        7.19      9.58 o 
  -9  16   7      108.54      130.02     13.23 o 
  -8  16   7       10.40        9.57      9.26 o 
  -7  16   7      138.53      110.24     15.75 o 
  -6  16   7       19.07       13.18      7.84 o 
  -5  16   7      244.96      202.35     13.00 o 
  -4  16   7       45.86       38.69      8.98 o 
  -3  16   7       17.05       21.59      8.49 o 
  -2  16   7       71.53       74.82     10.05 o 
  -1  16   7       47.63       46.22     11.90 o 
   0  16   7       14.66       19.91     10.04 o 
   1  16   7      175.39      175.25     22.95 o 
   2  16   7       38.80       38.44     11.81 o 
   3  16   7      171.95      147.98     14.23 o 
   4  16   7      122.00      147.06     16.02 o 
   5  16   7      199.38      223.14     17.45 o 
   6  16   7       10.85       19.51     11.54 o 
   7  16   7      322.80      304.40     19.82 o 
   8  16   7       93.77       65.70     13.04 o 
 -10  17   7        0.05        6.25      9.80 o 
  -9  17   7       45.14       44.71     11.71 o 
  -8  17   7        1.51        6.80      9.39 o 
  -7  17   7       48.17       38.17     10.82 o 
  -6  17   7        9.87        5.28      9.14 o 
  -5  17   7        2.19        4.21      9.20 o 
  -4  17   7        0.92        4.45      8.78 o 
  -3  17   7       13.03       19.23      9.49 o 
  -2  17   7       14.24        0.32      9.21 o 
  -1  17   7        0.40        7.61     11.12 o 
   0  17   7        0.35        4.09     10.12 o 
   1  17   7       15.97       18.15     11.16 o 
   2  17   7        2.14        5.21     10.60 o 
   3  17   7       32.57       20.60     11.72 o 
   4  17   7        3.51       10.16      9.47 o 
   5  17   7       67.84       77.37     13.62 o 
   6  17   7        4.74       22.61     20.76 o 
  -4  18   7        4.82        3.21      9.60 o 
  -3  18   7       46.08       33.21     10.74 o 
  -2  18   7        4.22       13.54     10.04 o 
  -1  18   7       88.14       79.81     12.66 o 
   0  18   7        0.12      -10.28     10.28 o 
 -24   0   8        5.76        9.05     14.82 o 
 -23   0   8       14.86       -2.10     14.62 o 
 -22   0   8       15.05        8.84     20.84 o 
 -21   0   8       67.65       66.51     15.27 o 
 -20   0   8       11.31       -1.73     12.47 o 
 -19   0   8      835.76      943.80     96.66 o 
 -18   0   8       84.03       70.33     13.99 o 
 -17   0   8      282.11      261.39     35.76 o 
 -16   0   8      100.60      112.70     13.74 o 
 -15   0   8       36.24       60.83     11.43 o 
 -14   0   8       56.70       78.89     11.11 o 
 -13   0   8       45.35       48.31     26.42 o 
 -12   0   8      235.94      238.81     14.71 o 
 -11   0   8      249.80      262.20     22.77 o 
 -10   0   8       31.59       43.28      7.96 o 
  -9   0   8     1148.40     1218.07     26.06 o 
  -8   0   8      654.42      592.19     14.57 o 
  -7   0   8     1102.26     1065.61     19.17 o 
  -6   0   8     1239.31     1340.17     21.00 o 
  -5   0   8     5574.13     5601.08     87.11 o 
  -4   0   8      125.91      121.71     17.49 o 
  -3   0   8     1681.15     1903.99     38.69 o 
  -2   0   8       69.02       76.12     13.73 o 
  -1   0   8     2250.27     2388.87     64.46 o 
   0   0   8     1946.85     1936.34     24.94 o 
   1   0   8      402.52      399.72     12.81 o 
   2   0   8      890.21      881.11     51.00 o 
   3   0   8     1442.11     1434.47     45.83 o 
   4   0   8      198.51      172.66     11.03 o 
   5   0   8      116.66      126.33      8.99 o 
   6   0   8       67.71       59.66     11.39 o 
   7   0   8      532.00      515.95     17.43 o 
   8   0   8     1221.88     1162.77     45.02 o 
   9   0   8     1370.96     1299.56     33.54 o 
  10   0   8      242.43      264.35     14.38 o 
  11   0   8      123.02      109.26     10.94 o 
  12   0   8      175.41      144.83     12.98 o 
  13   0   8     2446.47     2396.02     43.15 o 
  14   0   8        0.90       -0.86      8.01 o 
  15   0   8      569.99      557.07     23.03 o 
  16   0   8      956.99      912.35     32.05 o 
  17   0   8       59.40       61.07     14.20 o 
  18   0   8       99.99      138.77     17.64 o 
  19   0   8      550.66      531.13     33.22 o 
 -24   1   8        0.48        6.80     10.43 o 
 -23   1   8        0.83      -10.02     10.04 o 
 -22   1   8       10.03        8.86     10.03 o 
 -21   1   8       15.51       19.98      9.69 o 
 -20   1   8       95.11       88.31     11.06 o 
 -19   1   8       14.22        9.22      8.67 o 
 -18   1   8      117.96      137.61     11.42 o 
 -17   1   8        0.03       -3.94      8.56 o 
 -16   1   8      115.02      120.12     10.03 o 
 -15   1   8       80.36       96.33      8.88 o 
 -14   1   8        9.08        5.32      7.44 o 
 -13   1   8       66.90       80.90      8.66 o 
 -12   1   8        0.40       -3.75      5.13 o 
 -11   1   8       69.57       70.44      6.76 o 
 -10   1   8       22.44       12.11      4.79 o 
  -9   1   8       67.64       68.69      5.95 o 
  -8   1   8       36.33       41.75      4.40 o 
  -7   1   8       24.72       30.75      3.08 o 
  -6   1   8      124.25      135.70      6.29 o 
  -5   1   8      590.73      620.81      9.43 o 
  -4   1   8      199.78      163.79      6.49 o 
  -3   1   8       36.07       45.21      4.10 o 
  -2   1   8      304.47      301.06      6.74 o 
  -1   1   8      459.51      450.38     12.18 o 
   0   1   8       57.91       61.43      5.66 o 
   1   1   8       85.74       76.71      5.25 o 
   2   1   8      504.05      459.17     10.35 o 
   3   1   8      160.18      177.48      7.68 o 
   4   1   8      717.85      674.53     12.71 o 
   5   1   8       87.99       79.70      5.96 o 
   6   1   8      105.40       96.64      6.55 o 
   7   1   8      659.85      691.03     18.21 o 
   8   1   8      244.57      209.48      8.74 o 
   9   1   8      217.21      191.31      9.52 o 
  10   1   8       68.83       49.38      6.63 o 
  11   1   8       85.65       83.71      9.69 o 
  12   1   8      644.59      639.52     18.07 o 
  13   1   8       39.79       30.47      7.12 o 
  14   1   8      550.58      543.40     15.66 o 
  15   1   8        7.86       12.94      6.91 o 
  16   1   8      166.58      145.88     11.08 o 
  17   1   8       26.97       13.56      8.27 o 
  18   1   8        3.91       -4.29      7.45 o 
  19   1   8        2.45       -7.19      7.73 o 
 -24   2   8        0.38        2.95     10.42 o 
 -23   2   8       34.82       39.32     11.56 o 
 -22   2   8       38.02       32.53     10.40 o 
 -21   2   8       20.13       31.32     10.12 o 
 -20   2   8        8.74        4.68      8.94 o 
 -19   2   8      170.18      167.63     12.80 o 
 -18   2   8       14.98       22.71     11.83 o 
 -17   2   8       99.56      110.56     10.30 o 
 -16   2   8       33.50       54.60      8.28 o 
 -15   2   8      328.09      363.06     23.06 o 
 -14   2   8        2.44       -0.87      5.85 o 
 -13   2   8      674.41      728.89     25.57 o 
 -12   2   8      141.69      128.92     10.96 o 
 -11   2   8      529.44      541.44     13.29 o 
 -10   2   8      201.96      194.22      8.69 o 
  -9   2   8      844.72      885.72     14.10 o 
  -8   2   8      281.78      262.57      6.76 o 
  -7   2   8      654.95      715.29      9.63 o 
  -6   2   8       33.92       24.44      4.78 o 
  -5   2   8      983.67     1019.78     17.08 o 
  -4   2   8      381.88      373.92     11.06 o 
  -3   2   8       43.24       54.20      5.89 o 
  -2   2   8       37.89       31.91      5.78 o 
  -1   2   8      761.52      763.52     18.85 o 
   0   2   8      107.99      108.00      7.57 o 
   1   2   8      299.10      293.90      6.96 o 
   2   2   8       65.44       76.20      5.49 o 
   3   2   8     1042.95      996.99     16.63 o 
   4   2   8      255.13      271.14     10.11 o 
   5   2   8     1245.63     1262.50     20.36 o 
   6   2   8       71.29       67.38      6.51 o 
   7   2   8      506.56      527.20     13.78 o 
   8   2   8      303.46      286.86     11.70 o 
   9   2   8     1723.07     1708.55     24.85 o 
  10   2   8       85.48       88.09      7.78 o 
  11   2   8      187.25      183.09     10.04 o 
  12   2   8       35.66       23.52      6.51 o 
  13   2   8      124.28      119.82      9.33 o 
  14   2   8       49.85       48.20      9.44 o 
  15   2   8       15.49       12.95      7.06 o 
  16   2   8      658.01      691.76     23.08 o 
  17   2   8      235.38      245.19     20.30 o 
  18   2   8      114.75      101.18     10.35 o 
  19   2   8      204.04      203.30     13.27 o 
 -24   3   8        2.11       14.05     12.05 o 
 -23   3   8       39.02       25.88     15.09 o 
 -22   3   8       12.22       -3.42      9.56 o 
 -21   3   8      106.26      111.86     14.71 o 
 -20   3   8      118.46      119.47     12.10 o 
 -19   3   8       20.92        7.64      8.76 o 
 -18   3   8      235.22      226.19     13.45 o 
 -17   3   8      104.42       87.17      9.95 o 
 -16   3   8      513.61      508.98     22.90 o 
 -15   3   8        0.71        5.76      8.58 o 
 -14   3   8       62.29       51.93      7.90 o 
 -13   3   8       12.16        8.86      6.28 o 
 -12   3   8      784.70      837.25     19.85 o 
 -11   3   8      770.10      787.14     16.21 o 
 -10   3   8      265.05      247.24      9.04 o 
  -9   3   8        1.54        1.18      4.20 o 
  -8   3   8     1345.40     1390.46     20.38 o 
  -7   3   8      213.74      206.56     15.65 o 
  -6   3   8     1279.61     1278.11     25.34 o 
  -5   3   8       14.88       19.33      5.69 o 
  -4   3   8      103.29       72.51      6.41 o 
  -3   3   8      288.27      265.40     13.36 o 
  -2   3   8       99.20      116.65      8.08 o 
  -1   3   8      186.36      190.33      9.94 o 
   0   3   8       95.17      114.71      6.31 o 
   1   3   8      115.52      139.96      7.48 o 
   2   3   8     1651.58     1552.87     21.78 o 
   3   3   8        7.04       10.18      4.33 o 
   4   3   8       25.34       29.65      5.13 o 
   5   3   8       42.53       35.03      5.63 o 
   6   3   8     2027.08     2007.06     28.47 o 
   7   3   8      140.73      141.64     12.60 o 
   8   3   8       21.51       19.67      5.89 o 
   9   3   8      181.03      156.65      9.82 o 
  10   3   8      127.41      118.76      8.58 o 
  11   3   8      265.21      262.39     12.37 o 
  12   3   8      371.54      342.65     18.36 o 
  13   3   8        5.63        5.65      6.30 o 
  14   3   8       16.55       21.04      7.14 o 
  15   3   8      204.79      184.99     15.85 o 
  16   3   8      178.95      152.54     11.38 o 
  17   3   8        4.65        8.89      7.88 o 
  18   3   8        1.56        1.71      7.74 o 
  19   3   8      268.82      283.79     15.03 o 
 -23   4   8       27.94       22.67     12.13 o 
 -22   4   8        0.71        6.15     10.45 o 
 -21   4   8       45.21       52.56     12.87 o 
 -20   4   8        0.22       -2.69      9.12 o 
 -19   4   8        1.64        3.32      9.17 o 
 -18   4   8        0.70       14.24      9.15 o 
 -17   4   8       76.79       72.87     10.61 o 
 -16   4   8      141.74      145.94     12.50 o 
 -15   4   8      661.54      681.85     20.37 o 
 -14   4   8       26.69       14.99      7.58 o 
 -13   4   8      466.73      464.35     16.10 o 
 -12   4   8        2.76        2.64      5.61 o 
 -11   4   8      150.48      163.74      7.73 o 
 -10   4   8       33.57       23.30      5.11 o 
  -9   4   8      129.07      121.01      7.00 o 
  -8   4   8       30.46       26.79      6.57 o 
  -7   4   8       29.60       39.10      5.72 o 
  -6   4   8      208.08      205.68      7.94 o 
  -5   4   8      152.29      174.83      9.00 o 
  -4   4   8       16.57        4.87      5.12 o 
  -3   4   8      806.75      806.30     18.28 o 
  -2   4   8      142.48      141.96     16.08 o 
  -1   4   8      357.97      357.00      9.20 o 
   0   4   8       10.57       10.05      3.63 o 
   1   4   8      142.70      141.92      6.92 o 
   2   4   8       66.52       64.61      5.82 o 
   3   4   8      480.98      464.06     11.98 o 
   4   4   8        0.44       -3.97      3.97 o 
   5   4   8      122.82      104.13     11.29 o 
   6   4   8      460.97      439.65     13.94 o 
   7   4   8       18.70       23.75      6.84 o 
   8   4   8        6.98       -1.25      5.25 o 
   9   4   8      101.59      116.73      9.10 o 
  10   4   8       22.06       13.44      6.40 o 
  11   4   8      411.18      398.71     14.81 o 
  12   4   8      229.03      211.08     11.30 o 
  13   4   8        1.09       -6.00      6.00 o 
  14   4   8        2.88        1.94      6.58 o 
  15   4   8       26.62       26.84      7.74 o 
  16   4   8       67.90       54.50      9.05 o 
  17   4   8      390.89      400.22     16.63 o 
  18   4   8      177.35      183.09     18.61 o 
  19   4   8        1.06        0.06      9.10 o 
 -23   5   8       15.19        7.91     11.08 o 
 -22   5   8       27.83       38.27     12.09 o 
 -21   5   8       31.22       20.76     11.38 o 
 -20   5   8       42.72       48.57     11.16 o 
 -19   5   8       44.00       48.66     16.87 o 
 -18   5   8       54.31       45.42     11.51 o 
 -17   5   8       25.12       25.17      9.15 o 
 -16   5   8      476.84      502.09     21.44 o 
 -15   5   8        5.46        0.91      7.72 o 
 -14   5   8      188.53      176.35     14.59 o 
 -13   5   8        4.70       12.61      6.19 o 
 -12   5   8      508.60      504.81     12.45 o 
 -11   5   8      149.19      140.48      9.76 o 
 -10   5   8       67.96       72.52      6.38 o 
  -9   5   8        1.86       -1.22      4.44 o 
  -8   5   8     1300.43     1274.10     19.08 o 
  -7   5   8        6.70        5.24      4.32 o 
  -6   5   8     1466.82     1500.95     20.38 o 
  -5   5   8       69.15       51.30      6.23 o 
  -4   5   8     1517.04     1541.75     19.72 o 
  -3   5   8        1.02        1.78      3.66 o 
  -2   5   8      339.95      356.65      9.20 o 
  -1   5   8       37.63       26.28      6.26 o 
   0   5   8      497.66      483.98     11.26 o 
   1   5   8      420.17      432.78     11.28 o 
   2   5   8     1572.70     1600.24     23.34 o 
   3   5   8      293.25      275.54     10.25 o 
   4   5   8      929.23      918.43     19.51 o 
   5   5   8      108.62      104.13      7.64 o 
   6   5   8      751.77      773.07     21.07 o 
   7   5   8       50.56       47.88     12.72 o 
   8   5   8      727.27      757.49     17.81 o 
   9   5   8      290.47      307.03     13.18 o 
  10   5   8     1536.07     1503.80     26.68 o 
  11   5   8       29.37       30.15      7.60 o 
  12   5   8      420.79      396.42     17.65 o 
  13   5   8        5.51       -4.04      6.29 o 
  14   5   8       28.23       26.54      7.62 o 
  15   5   8       91.02       76.89      9.20 o 
  16   5   8      133.06      152.99     11.54 o 
  17   5   8       47.99       44.94      8.96 o 
  18   5   8      177.82      174.53     13.50 o 
 -22   6   8       36.82       46.10     12.61 o 
 -21   6   8        0.44        9.50     10.69 o 
 -20   6   8       36.38       37.10     12.63 o 
 -19   6   8       31.52       31.00     10.53 o 
 -18   6   8        9.17        5.43      8.86 o 
 -17   6   8       17.68       14.59      9.22 o 
 -16   6   8      102.04       86.41     11.26 o 
 -15   6   8        3.94       -2.36      7.88 o 
 -14   6   8        2.07       -5.56      6.25 o 
 -13   6   8       23.79       11.80      5.65 o 
 -12   6   8        8.35       13.32      5.45 o 
 -11   6   8        9.12        5.62      5.08 o 
 -10   6   8       16.05       23.70      5.51 o 
  -9   6   8      142.03      144.23      8.08 o 
  -8   6   8       86.41       82.04      6.51 o 
  -7   6   8       73.92       65.50      9.49 o 
  -6   6   8        0.44       -3.93      3.98 o 
  -5   6   8       87.90       80.94      6.12 o 
  -4   6   8      578.12      603.98     11.83 o 
  -3   6   8     1208.61     1236.16     17.97 o 
  -2   6   8       86.77       80.90     10.40 o 
  -1   6   8      192.95      215.70      8.76 o 
   0   6   8       64.54       68.97      5.98 o 
   1   6   8      100.77      105.70      7.12 o 
   2   6   8       44.57       46.12      5.83 o 
   3   6   8     1043.32     1060.77     32.72 o 
   4   6   8       40.36       35.82      6.15 o 
   5   6   8      547.08      549.98     14.50 o 
   6   6   8       71.91       73.71      7.61 o 
   7   6   8       26.94       10.48      5.84 o 
   8   6   8        7.55        6.89      6.13 o 
   9   6   8      122.97      101.08      9.28 o 
  10   6   8      201.19      196.86     11.70 o 
  11   6   8      255.40      266.80     13.61 o 
  12   6   8       66.63       73.33      9.54 o 
  13   6   8       40.94       46.73      8.80 o 
  14   6   8        0.04       -6.60      6.60 o 
  15   6   8       22.59       29.38      8.36 o 
  16   6   8      506.55      555.88     18.25 o 
  17   6   8       16.28       18.98      8.36 o 
  18   6   8        0.23       -2.27      7.91 o 
 -22   7   8       23.12       35.65     20.44 o 
 -21   7   8       34.51       42.91     11.90 o 
 -20   7   8       59.33       46.02     11.92 o 
 -19   7   8        5.27        3.31     10.07 o 
 -18   7   8       74.52       88.50     12.46 o 
 -17   7   8      162.69      151.55     15.65 o 
 -16   7   8      174.83      196.03     14.64 o 
 -15   7   8      201.27      190.77     13.82 o 
 -14   7   8      404.47      470.11     13.67 o 
 -13   7   8        7.95        5.73      5.49 o 
 -12   7   8      126.74      128.19      8.73 o 
 -11   7   8        9.75        9.72      5.54 o 
 -10   7   8      119.98      119.36      8.09 o 
  -9   7   8        0.59        0.71      4.90 o 
  -8   7   8      300.35      288.43     18.65 o 
  -7   7   8        1.33        2.12      4.85 o 
  -6   7   8      323.83      312.10     10.62 o 
  -5   7   8      185.51      189.44      8.85 o 
  -4   7   8     1394.93     1451.22     19.69 o 
  -3   7   8      602.20      564.62     12.63 o 
  -2   7   8     2020.67     2020.22     25.63 o 
  -1   7   8       42.98       33.62      5.79 o 
   0   7   8      492.14      492.85     12.84 o 
   1   7   8       32.88       41.67      5.95 o 
   2   7   8      408.15      443.47     12.83 o 
   3   7   8      101.89       94.82      7.61 o 
   4   7   8      530.98      509.49     14.23 o 
   5   7   8       10.44       13.70      5.86 o 
   6   7   8        9.80        7.22      5.95 o 
   7   7   8       43.83       55.69      7.73 o 
   8   7   8      300.68      311.67     13.55 o 
   9   7   8      244.90      239.24     13.72 o 
  10   7   8      837.17      869.05     30.53 o 
  11   7   8      677.59      689.46     19.11 o 
  12   7   8      148.29      155.78     11.81 o 
  13   7   8      209.21      199.32     13.16 o 
  14   7   8      696.35      715.82     19.05 o 
  15   7   8        2.15       -7.38      7.38 o 
  16   7   8      232.06      244.94     14.03 o 
  17   7   8       35.31       28.86      9.09 o 
 -21   8   8       48.85       50.54     12.71 o 
 -20   8   8       18.62       16.26     10.74 o 
 -19   8   8       79.39       56.11     12.16 o 
 -18   8   8      105.32       95.47     12.97 o 
 -17   8   8       23.17       24.38     10.73 o 
 -16   8   8       45.65       44.75     10.58 o 
 -15   8   8      162.32      175.13     10.55 o 
 -14   8   8        9.75        5.90      6.16 o 
 -13   8   8        8.06        2.59     10.09 o 
 -12   8   8        3.28       14.29      5.98 o 
 -11   8   8       48.70       36.87      6.67 o 
 -10   8   8       15.96       10.84      5.71 o 
  -9   8   8      192.80      168.06      9.32 o 
  -8   8   8        4.54        1.18      5.02 o 
  -7   8   8       90.60       91.19      7.48 o 
  -6   8   8       27.57       27.98      5.81 o 
  -5   8   8      681.68      670.22     14.82 o 
  -4   8   8        0.00       -4.64      4.64 o 
  -3   8   8      204.87      188.12      8.80 o 
  -2   8   8      181.14      167.02      8.49 o 
  -1   8   8      473.63      502.03     14.36 o 
   0   8   8       16.01        8.30      5.37 o 
   1   8   8      224.06      217.52     20.29 o 
   2   8   8        0.73        2.50      5.32 o 
   3   8   8      157.13      159.80     10.62 o 
   4   8   8      114.76      114.29      8.94 o 
   5   8   8       52.67       50.73      7.53 o 
   6   8   8        2.71       -1.92      5.84 o 
   7   8   8        1.38       -2.99      6.06 o 
   8   8   8       87.44       86.50      9.30 o 
   9   8   8      274.04      273.60     13.68 o 
  10   8   8       31.79       23.53      7.86 o 
  11   8   8      124.39      119.57     10.81 o 
  12   8   8      837.63      808.38     21.78 o 
  13   8   8      370.18      359.01     16.85 o 
  14   8   8        3.87        4.84      8.49 o 
  15   8   8       22.73       20.49      8.52 o 
  16   8   8       14.64        2.25      9.68 o 
  17   8   8      507.53      544.44     18.62 o 
 -21   9   8        4.53       16.91     11.74 o 
 -20   9   8        4.98       -4.39     10.08 o 
 -19   9   8       11.51       24.01     10.86 o 
 -18   9   8       15.85        8.70     10.22 o 
 -17   9   8       36.14       48.39     11.22 o 
 -16   9   8       13.65       25.25      8.38 o 
 -15   9   8       25.45       12.21      6.87 o 
 -14   9   8      200.41      191.69     12.47 o 
 -13   9   8       13.64        6.20      7.17 o 
 -12   9   8      146.86      144.53      9.86 o 
 -11   9   8       24.10       23.53      6.49 o 
 -10   9   8      538.09      516.69     14.32 o 
  -9   9   8       54.30       37.21      6.68 o 
  -8   9   8       56.16       63.07      7.28 o 
  -7   9   8      148.38      130.45      8.68 o 
  -6   9   8       46.86       49.93      6.93 o 
  -5   9   8      460.19      443.89     12.90 o 
  -4   9   8       13.49       -0.19      5.30 o 
  -3   9   8      225.40      201.96     10.84 o 
  -2   9   8       27.70       29.10      5.77 o 
  -1   9   8      150.24      147.16      8.67 o 
   0   9   8       47.68       53.43      6.54 o 
   1   9   8       30.85       28.85      6.43 o 
   2   9   8       13.91        5.61      5.82 o 
   3   9   8      820.12      848.03     32.97 o 
   4   9   8      552.66      595.29     18.09 o 
   5   9   8        0.14        4.93      6.45 o 
   6   9   8      546.23      528.06     16.09 o 
   7   9   8        9.60       15.47      7.10 o 
   8   9   8      295.10      316.69     14.78 o 
   9   9   8       42.46       58.98      9.08 o 
  10   9   8       48.11       38.50      8.78 o 
  11   9   8        6.14        4.97      7.83 o 
  12   9   8        3.74        4.12      8.04 o 
  13   9   8       71.94       89.11     11.11 o 
  14   9   8       83.35       84.98     11.12 o 
  15   9   8       47.35       52.81     10.43 o 
  16   9   8       10.56       14.42     10.15 o 
 -20  10   8        6.38        5.84     10.93 o 
 -19  10   8        1.35        7.02     10.67 o 
 -18  10   8       26.14       35.85     12.64 o 
 -17  10   8       46.21       43.21     12.95 o 
 -16  10   8       21.91       10.28      7.24 o 
 -15  10   8      176.09      186.50     11.53 o 
 -14  10   8       25.91       11.81      8.01 o 
 -13  10   8      433.27      441.41     15.58 o 
 -12  10   8       13.64       16.80      6.80 o 
 -11  10   8      449.85      469.22     14.92 o 
 -10  10   8        0.54        3.27      5.83 o 
  -9  10   8      302.63      284.45     12.35 o 
  -8  10   8       54.44       57.58      7.56 o 
  -7  10   8      133.73      143.78      9.56 o 
  -6  10   8      101.87      100.60      8.48 o 
  -5  10   8      207.64      214.78     10.87 o 
  -4  10   8        4.99       -0.32      5.57 o 
  -3  10   8      283.65      259.23     14.53 o 
  -2  10   8      213.57      210.73     11.74 o 
  -1  10   8      637.51      667.88     15.53 o 
   0  10   8      220.04      241.78     11.02 o 
   1  10   8      208.57      221.76     11.58 o 
   2  10   8      428.49      454.74     18.46 o 
   3  10   8      391.37      420.31     19.54 o 
   4  10   8        0.16       -6.64      6.67 o 
   5  10   8      761.79      809.31     19.81 o 
   6  10   8       70.00       56.52      8.69 o 
   7  10   8      754.43      753.58     35.58 o 
   8  10   8      103.45      120.18     10.93 o 
   9  10   8      155.11      158.33     12.15 o 
  10  10   8       18.06       15.02      8.27 o 
  11  10   8      255.62      247.66     14.83 o 
  12  10   8       68.39       66.13     10.48 o 
  13  10   8       18.86        1.05      8.68 o 
  14  10   8       13.24       13.24      9.46 o 
  15  10   8        1.32        7.95      9.03 o 
 -19  11   8        4.87       14.32     11.18 o 
 -18  11   8       18.81       33.14     11.53 o 
 -17  11   8        2.80        2.51      7.43 o 
 -16  11   8        1.02       -3.82     10.07 o 
 -15  11   8        0.11       -3.71      7.69 o 
 -14  11   8        1.50       -1.22      7.86 o 
 -13  11   8      100.65       96.65     11.47 o 
 -12  11   8        6.92        7.25      7.06 o 
 -11  11   8       34.39       24.47      7.27 o 
 -10  11   8       54.44       43.44      7.83 o 
  -9  11   8       42.17       42.30      7.58 o 
  -8  11   8       31.13       30.87      9.06 o 
  -7  11   8        8.51        6.54      6.28 o 
  -6  11   8      135.96      144.23      9.89 o 
  -5  11   8        7.86        8.20      6.31 o 
  -4  11   8       49.72       40.40      7.47 o 
  -3  11   8        1.46       -6.06      6.27 o 
  -2  11   8       40.24       30.72     10.32 o 
  -1  11   8       68.85       57.71      8.43 o 
   0  11   8       74.00       84.79      8.14 o 
   1  11   8       97.56       91.84     12.14 o 
   2  11   8       31.57       26.95      8.72 o 
   3  11   8        1.46        4.58      6.59 o 
   4  11   8       51.27       46.34      8.25 o 
   5  11   8       60.37       84.31      9.58 o 
   6  11   8        9.02       13.22      7.59 o 
   7  11   8      171.30      166.29     13.63 o 
   8  11   8       12.05       -0.83      7.65 o 
   9  11   8        1.78        4.70      7.71 o 
  10  11   8      229.03      256.69     15.05 o 
  11  11   8       22.39        7.23      8.51 o 
  12  11   8       79.10       90.77     11.63 o 
  13  11   8       13.14        5.53      8.98 o 
  14  11   8       58.42       62.45     10.97 o 
 -18  12   8        7.48       12.91     10.81 o 
 -17  12   8       21.06       22.81      8.53 o 
 -16  12   8       20.64        8.96      8.09 o 
 -15  12   8       36.36       53.07     10.16 o 
 -14  12   8       26.67       33.88      9.27 o 
 -13  12   8      174.90      160.64     11.71 o 
 -12  12   8        4.70       -4.93      6.84 o 
 -11  12   8      265.54      237.82     12.90 o 
 -10  12   8        4.49        3.51      6.75 o 
  -9  12   8       52.11       40.29      7.94 o 
  -8  12   8       15.32       13.47      6.70 o 
  -7  12   8       93.99       86.86      9.01 o 
  -6  12   8        3.48       -2.21      6.04 o 
  -5  12   8      133.82      137.88     10.16 o 
  -4  12   8        0.01       -2.41      6.00 o 
  -3  12   8      422.10      405.45     15.77 o 
  -2  12   8       25.04       15.95      8.91 o 
  -1  12   8      324.42      310.79     14.65 o 
   0  12   8       17.57        7.03      6.65 o 
   1  12   8      547.54      557.41     15.69 o 
   2  12   8        5.06       -1.62      6.92 o 
   3  12   8      278.27      286.64     14.15 o 
   4  12   8        0.66        2.49      7.32 o 
   5  12   8       53.04       63.28      9.36 o 
   6  12   8       41.17       49.36      8.99 o 
   7  12   8      232.32      201.86     13.39 o 
   8  12   8       25.23       16.06      8.61 o 
   9  12   8       47.10       50.93      9.98 o 
  10  12   8      118.44      139.61     12.70 o 
  11  12   8      225.07      234.85     15.50 o 
  12  12   8        1.93        7.00      9.36 o 
  13  12   8      192.79      193.01     17.41 o 
 -16  13   8        4.60       -4.17      8.34 o 
 -15  13   8       15.97       11.66      9.20 o 
 -14  13   8       18.63       27.12      9.35 o 
 -13  13   8        1.77       -6.50      7.23 o 
 -12  13   8       10.96        9.20      7.41 o 
 -11  13   8        1.30        3.80      7.34 o 
 -10  13   8        6.04        5.85      7.13 o 
  -9  13   8        2.12        2.87      8.06 o 
  -8  13   8        1.43        4.72      6.93 o 
  -7  13   8        7.32        4.70      7.07 o 
  -6  13   8       25.01       29.07      8.35 o 
  -5  13   8       55.08       59.07      8.46 o 
  -4  13   8       56.98       56.94      8.47 o 
  -3  13   8       62.37       62.95      8.75 o 
  -2  13   8      105.02       89.73     10.26 o 
  -1  13   8       77.54       73.39      9.64 o 
   0  13   8       23.23       16.35      8.11 o 
   1  13   8        6.93       17.11      7.27 o 
   2  13   8       54.99       55.51      8.33 o 
   3  13   8        8.67       20.24      8.19 o 
   4  13   8        2.68       -4.40      7.37 o 
   5  13   8        0.33       -7.48      7.48 o 
   6  13   8       93.33       90.37     10.97 o 
   7  13   8       11.29       11.48      8.55 o 
   8  13   8      156.64      169.26     13.64 o 
   9  13   8        1.98       10.68      8.88 o 
  10  13   8      158.55      159.24     20.63 o 
  11  13   8       22.31       32.34     10.32 o 
 -15  14   8        1.10       17.59     14.21 o 
 -14  14   8       16.45       19.85      9.51 o 
 -13  14   8       35.33       37.49      9.25 o 
 -12  14   8       41.58       51.86      9.48 o 
 -11  14   8       63.14       56.17      9.35 o 
 -10  14   8       35.16       33.70      8.45 o 
  -9  14   8       39.92       22.97      8.16 o 
  -8  14   8        1.92        7.80      7.40 o 
  -7  14   8       70.88       79.82      9.38 o 
  -6  14   8        3.68        6.67      7.15 o 
  -5  14   8        1.66       -3.48      7.03 o 
  -4  14   8       27.87       31.35      8.19 o 
  -3  14   8       85.03       94.06      9.95 o 
  -2  14   8       26.52       34.54      9.19 o 
  -1  14   8       63.10       72.25     10.52 o 
   0  14   8       34.70       33.99      9.22 o 
   1  14   8      155.23      139.60     12.42 o 
   2  14   8       24.05       27.79      7.97 o 
   3  14   8      154.82      184.45     13.22 o 
   4  14   8        4.11       11.67      8.55 o 
   5  14   8       49.94       49.85      9.89 o 
   6  14   8        6.77        5.76     12.31 o 
   7  14   8       13.82       -5.51      8.91 o 
   8  14   8       24.08       26.68      9.87 o 
   9  14   8       34.10       27.27     10.35 o 
  10  14   8       44.09       51.87     12.47 o 
 -12  15   8       26.16       32.38      9.17 o 
 -11  15   8        7.28        5.81      8.39 o 
 -10  15   8       25.80       18.08      8.49 o 
  -9  15   8       45.42       36.97      9.07 o 
  -8  15   8       45.14       35.79      8.97 o 
  -7  15   8        2.53        2.96      7.86 o 
  -6  15   8       67.98       54.59      9.47 o 
  -5  15   8        6.69       16.96      7.94 o 
  -4  15   8       92.73       83.68      9.95 o 
  -3  15   8       28.81       20.34      8.15 o 
  -2  15   8      119.31      110.31     11.85 o 
  -1  15   8        0.00       -7.99      7.99 o 
   0  15   8      321.93      298.72     19.55 o 
   1  15   8        0.66        0.21      8.67 o 
   2  15   8      132.95      116.26     12.14 o 
   3  15   8       11.16       12.23      8.78 o 
   4  15   8      108.04      108.14     12.09 o 
   5  15   8       17.49       22.88      9.43 o 
   6  15   8       84.96       89.95     11.92 o 
   7  15   8       22.19       14.27     10.91 o 
   8  15   8       70.51       60.97     12.95 o 
 -10  16   8       19.31       22.31      8.97 o 
  -9  16   8       46.56       52.25      9.83 o 
  -8  16   8       34.94       26.77      8.95 o 
  -7  16   8        5.21        2.48      8.36 o 
  -6  16   8        4.04        1.21      8.18 o 
  -5  16   8        3.28        8.70      8.14 o 
  -4  16   8        2.60       -0.54      7.76 o 
  -3  16   8       12.91       19.72      8.84 o 
  -2  16   8        6.05       10.85      8.00 o 
  -1  16   8        3.77       10.49      9.05 o 
   0  16   8        4.45        7.88      9.14 o 
   1  16   8        4.60        7.86      9.28 o 
   2  16   8        1.87       10.77      9.46 o 
   3  16   8       23.94       13.84     11.03 o 
   4  16   8       64.92       65.78     15.96 o 
   5  16   8      135.08      124.39     15.12 o 
  -4  17   8       10.90       13.04      9.96 o 
  -3  17   8        6.93        7.56      9.78 o 
  -2  17   8        2.53       -9.70     10.70 o 
  -1  17   8        0.23        6.03      9.70 o 
   0  17   8      110.08       97.05     19.93 o 
 -23   1   9        9.87        5.30     10.23 o 
 -22   1   9        0.72       -9.31      9.31 o 
 -21   1   9       81.23       67.07     11.38 o 
 -20   1   9       89.32       87.35     11.50 o 
 -19   1   9       97.56      109.11     11.50 o 
 -18   1   9      186.35      181.65     12.69 o 
 -17   1   9      108.96      117.92     13.48 o 
 -16   1   9      108.27      121.21     10.11 o 
 -15   1   9       47.16       44.68      7.67 o 
 -14   1   9      103.26      103.42      8.79 o 
 -13   1   9        3.97        9.76      5.92 o 
 -12   1   9       10.66        4.84      5.77 o 
 -11   1   9       10.81       11.68      5.23 o 
 -10   1   9      421.28      411.49     11.64 o 
  -9   1   9      566.37      552.89     12.51 o 
  -8   1   9      874.59      856.86     22.08 o 
  -7   1   9      261.14      236.61      9.55 o 
  -6   1   9     3554.77     3487.09     51.57 o 
  -5   1   9       84.17       75.81      6.91 o 
  -4   1   9     1689.01     1727.57     27.05 o 
  -3   1   9      233.31      213.78     17.32 o 
  -2   1   9      393.15      345.98     11.21 o 
  -1   1   9        4.86      -13.19     14.40 o 
   0   1   9      866.84      935.36     15.83 o 
   1   1   9     1941.59     1888.86     26.73 o 
   2   1   9      630.67      644.47     13.37 o 
   3   1   9      149.51      135.91      7.59 o 
   4   1   9     1627.93     1610.82     23.97 o 
   5   1   9      657.44      655.22     15.14 o 
   6   1   9     1147.24     1173.39     20.97 o 
   7   1   9      678.83      635.21     14.69 o 
   8   1   9     2701.68     2625.71     33.07 o 
   9   1   9      482.16      516.15     21.20 o 
  10   1   9       60.17       57.27      7.41 o 
  11   1   9       67.81       64.35      8.62 o 
  12   1   9      390.43      390.77     32.09 o 
  13   1   9        0.71       -6.61      6.61 o 
  14   1   9      518.58      484.64     17.42 o 
  15   1   9        6.71       20.28      8.61 o 
  16   1   9      521.57      538.82     19.65 o 
  17   1   9       10.23       -0.46      8.53 o 
 -22   2   9       27.13       32.61     11.81 o 
 -21   2   9       19.36       13.51     11.06 o 
 -20   2   9      165.19      169.89     19.25 o 
 -19   2   9       78.33       75.38     11.87 o 
 -18   2   9       46.32       38.65     10.39 o 
 -17   2   9      438.26      460.42     19.02 o 
 -16   2   9      107.73      112.31     11.46 o 
 -15   2   9        5.39       10.89      7.80 o 
 -14   2   9        1.05        0.95     10.57 o 
 -13   2   9       27.40       23.65      7.16 o 
 -12   2   9       13.24       11.28      6.42 o 
 -11   2   9       14.22       18.68      5.99 o 
 -10   2   9       90.76       89.31      7.70 o 
  -9   2   9       27.92       27.28      5.17 o 
  -8   2   9       89.05       91.32      9.42 o 
  -7   2   9     1454.31     1485.30     26.43 o 
  -6   2   9        1.22       -3.10      8.84 o 
  -5   2   9     1345.00     1213.83     22.68 o 
  -4   2   9      927.86      822.99     29.85 o 
  -3   2   9      667.58      664.15     16.30 o 
  -2   2   9       78.49       64.05      6.93 o 
  -1   2   9        1.33       -4.79      4.88 o 
   0   2   9       53.77       40.22      7.41 o 
   1   2   9        4.67        8.53      4.31 o 
   2   2   9      348.89      385.64     10.78 o 
   3   2   9      126.47      148.26      7.84 o 
   4   2   9        0.04       -0.68      4.78 o 
   5   2   9      698.93      701.59     15.76 o 
   6   2   9      246.88      243.79     14.14 o 
   7   2   9      469.43      444.44     14.59 o 
   8   2   9      461.91      446.99     13.17 o 
   9   2   9        1.36       -0.58      5.48 o 
  10   2   9      692.27      727.79     18.18 o 
  11   2   9      294.80      273.78     15.36 o 
  12   2   9       29.08       27.64      7.12 o 
  13   2   9       13.68       16.14      7.06 o 
  14   2   9      140.12      133.81     10.98 o 
  15   2   9      972.20      966.61     21.70 o 
  16   2   9       32.92       43.71      9.89 o 
  17   2   9      194.88      167.58     13.60 o 
 -22   3   9        4.68        7.08     11.10 o 
 -21   3   9        8.52       10.62     10.50 o 
 -20   3   9        1.44       -3.81      9.12 o 
 -19   3   9       31.57       40.36     10.71 o 
 -18   3   9       37.10       37.98     10.07 o 
 -17   3   9       20.78       11.61      9.29 o 
 -16   3   9       37.19       43.39      9.40 o 
 -15   3   9       70.54       75.65     17.38 o 
 -14   3   9      173.71      177.55     12.08 o 
 -13   3   9       49.56       38.16      7.77 o 
 -12   3   9      106.43      121.83     13.96 o 
 -11   3   9       16.44       32.41      6.87 o 
 -10   3   9      660.83      685.33     21.39 o 
  -9   3   9       26.89       34.05      5.97 o 
  -8   3   9      514.99      506.37     12.05 o 
  -7   3   9      103.95      112.50      6.22 o 
  -6   3   9       68.46       75.06      7.23 o 
  -5   3   9      144.25      133.60      8.36 o 
  -4   3   9       45.25       37.49      6.08 o 
  -3   3   9       57.37       58.95      6.62 o 
  -2   3   9      338.76      351.44     12.84 o 
  -1   3   9       31.89       15.01      6.09 o 
   0   3   9      758.71      732.38     13.22 o 
   1   3   9      293.31      294.79      9.40 o 
   2   3   9      699.49      717.63     24.37 o 
   3   3   9        1.96        0.63      4.63 o 
   4   3   9      882.69      891.47     17.48 o 
   5   3   9      155.21      145.63      8.89 o 
   6   3   9      509.99      538.13     16.01 o 
   7   3   9       46.48       55.84      7.58 o 
   8   3   9      611.86      616.45     23.38 o 
   9   3   9      260.01      267.26     12.75 o 
  10   3   9      330.19      318.79     13.03 o 
  11   3   9       10.34       -2.67      6.08 o 
  12   3   9       35.57       45.75      7.73 o 
  13   3   9        3.88        0.86      6.78 o 
  14   3   9       26.12       18.68      7.66 o 
  15   3   9      168.85      166.58     12.01 o 
  16   3   9      119.46      120.00     11.15 o 
  17   3   9      454.99      455.26     17.98 o 
 -22   4   9       36.92       55.16     17.04 o 
 -21   4   9        2.23        2.44     10.35 o 
 -20   4   9      149.93      170.89     27.01 o 
 -19   4   9       16.63       20.35      9.95 o 
 -18   4   9        0.34       -4.04      8.77 o 
 -17   4   9      410.83      425.20     30.82 o 
 -16   4   9        1.14        4.80     12.81 o 
 -15   4   9      384.34      374.50     16.55 o 
 -14   4   9        2.09        1.77      7.08 o 
 -13   4   9      119.73      121.16     10.55 o 
 -12   4   9       79.65       63.98      8.37 o 
 -11   4   9       63.85       61.08      7.05 o 
 -10   4   9      186.22      191.49      8.03 o 
  -9   4   9      422.64      482.57     19.15 o 
  -8   4   9      447.93      443.36     11.91 o 
  -7   4   9     2075.99     2080.71     27.45 o 
  -6   4   9      449.93      438.87     16.77 o 
  -5   4   9      744.39      723.65     16.33 o 
  -4   4   9      365.19      342.76     12.33 o 
  -3   4   9      936.74      916.83     20.70 o 
  -2   4   9        2.39       -5.76      5.76 o 
  -1   4   9       25.06       13.12      4.08 o 
   0   4   9      326.46      323.30      9.50 o 
   1   4   9      744.99      735.39     20.67 o 
   2   4   9      222.39      220.21      9.33 o 
   3   4   9      775.61      841.73     16.71 o 
   4   4   9       69.38       56.28      6.71 o 
   5   4   9     2565.21     2516.74     44.81 o 
   6   4   9       87.43       95.84     10.58 o 
   7   4   9     2873.48     2967.27     39.65 o 
   8   4   9        5.99       -0.16      5.92 o 
   9   4   9      539.40      541.57     15.98 o 
  10   4   9        1.03        2.55      6.56 o 
  11   4   9        5.36        6.49      6.75 o 
  12   4   9       61.80       50.83      7.94 o 
  13   4   9      119.27      126.15     10.14 o 
  14   4   9       52.32       49.13      8.46 o 
  15   4   9      409.48      407.14     16.59 o 
  16   4   9       31.38       20.75      8.51 o 
  17   4   9      352.19      366.81     17.52 o 
 -22   5   9       32.59       41.39     12.39 o 
 -21   5   9       23.47       29.02     11.46 o 
 -20   5   9        5.29        7.51     10.29 o 
 -19   5   9        4.63       17.21      9.87 o 
 -18   5   9        6.36        4.45      9.36 o 
 -17   5   9       81.73       81.13     11.39 o 
 -16   5   9       10.00        8.76      8.80 o 
 -15   5   9      321.03      310.17     16.51 o 
 -14   5   9       37.58       29.88      8.48 o 
 -13   5   9        0.29        0.52      6.98 o 
 -12   5   9      178.71      184.63     12.71 o 
 -11   5   9        2.01       -3.04      4.42 o 
 -10   5   9       24.48       21.59      6.47 o 
  -9   5   9      723.14      736.02     14.91 o 
  -8   5   9       61.81       56.71      6.85 o 
  -7   5   9      528.23      531.49     15.98 o 
  -6   5   9        1.96       -6.37      6.37 o 
  -5   5   9        0.85        0.44      4.03 o 
  -4   5   9      182.04      171.34     11.73 o 
  -3   5   9      593.69      553.40     18.79 o 
  -2   5   9     1228.81     1298.11     19.59 o 
  -1   5   9      397.50      365.97     12.21 o 
   0   5   9      230.24      235.92      9.16 o 
   1   5   9      117.39      121.68      9.66 o 
   2   5   9       63.08       49.75      9.95 o 
   3   5   9       13.80        5.94      5.35 o 
   4   5   9      216.62      208.90     10.18 o 
   5   5   9      492.11      491.00     14.29 o 
   6   5   9      220.46      242.32     11.67 o 
   7   5   9       16.52       24.21      6.95 o 
   8   5   9      311.73      317.61     21.76 o 
   9   5   9        1.95       -1.73      6.45 o 
  10   5   9     1069.32     1056.70     23.07 o 
  11   5   9       97.69       81.94      9.68 o 
  12   5   9      406.86      360.60     22.23 o 
  13   5   9       14.81       22.85      7.76 o 
  14   5   9        0.17        0.33      9.04 o 
  15   5   9       43.47       38.39      8.83 o 
  16   5   9        4.61       -1.43      7.86 o 
 -21   6   9       21.55       25.70     11.40 o 
 -20   6   9       21.12       29.88     10.91 o 
 -19   6   9        6.13       -3.02      9.64 o 
 -18   6   9       11.89       20.29     11.82 o 
 -17   6   9       89.78      120.11     13.63 o 
 -16   6   9      117.92      128.92     12.66 o 
 -15   6   9      139.97      139.60     12.62 o 
 -14   6   9       76.11       50.88      9.49 o 
 -13   6   9       79.45       77.11      7.36 o 
 -12   6   9       57.74       67.07      6.60 o 
 -11   6   9      143.70      148.15      9.55 o 
 -10   6   9       11.36        5.74      5.34 o 
  -9   6   9      357.18      358.61     13.48 o 
  -8   6   9      220.70      224.02     13.05 o 
  -7   6   9      917.18      864.82     16.06 o 
  -6   6   9      100.38       99.07      7.33 o 
  -5   6   9      726.98      750.57     15.64 o 
  -4   6   9      378.19      348.17     11.28 o 
  -3   6   9     1756.81     1742.38     24.66 o 
  -2   6   9      152.60      157.65      9.32 o 
  -1   6   9     1250.97     1289.27     20.95 o 
   0   6   9      199.51      198.27     11.67 o 
   1   6   9     1234.03     1321.14     21.83 o 
   2   6   9      309.92      303.52     11.41 o 
   3   6   9      140.66      128.72      8.66 o 
   4   6   9        4.27        1.29      5.57 o 
   5   6   9      510.06      537.05     15.23 o 
   6   6   9        5.73        2.36      6.29 o 
   7   6   9      497.23      531.72     15.63 o 
   8   6   9       35.01       39.26      7.75 o 
   9   6   9      804.33      782.97     19.59 o 
  10   6   9       46.76       35.23      8.19 o 
  11   6   9      680.75      655.08     19.09 o 
  12   6   9       10.33       16.30      8.21 o 
  13   6   9      685.12      686.84     19.72 o 
  14   6   9      362.41      382.55     16.19 o 
  15   6   9      569.26      626.96     20.03 o 
  16   6   9        2.95        1.00      8.13 o 
 -21   7   9       66.36       81.32     13.59 o 
 -20   7   9        1.35        9.55     12.54 o 
 -19   7   9       62.33       95.96     24.04 o 
 -18   7   9       55.70       69.66     12.01 o 
 -17   7   9       13.79       21.46      9.50 o 
 -16   7   9       20.37       26.60     10.85 o 
 -15   7   9        0.46       11.40     10.20 o 
 -14   7   9       34.51       41.78      9.47 o 
 -13   7   9       15.52       17.21      6.23 o 
 -12   7   9       63.95       69.85      7.70 o 
 -11   7   9        5.66        5.66      5.81 o 
 -10   7   9        6.85        3.50      5.52 o 
  -9   7   9      323.10      310.25     11.45 o 
  -8   7   9        2.63       10.93      5.10 o 
  -7   7   9       14.88        7.91      5.18 o 
  -6   7   9      199.53      187.76      9.16 o 
  -5   7   9       22.20       14.75      5.21 o 
  -4   7   9        1.19       -4.87      4.87 o 
  -3   7   9      203.09      221.23     13.92 o 
  -2   7   9        3.81        5.29      5.06 o 
  -1   7   9       96.45       99.72      9.84 o 
   0   7   9      156.99      151.96      8.98 o 
   1   7   9      297.36      322.37     11.93 o 
   2   7   9       21.27       16.57      5.90 o 
   3   7   9      115.92      112.58      8.98 o 
   4   7   9      309.12      321.21     13.42 o 
   5   7   9       30.63       40.93      7.48 o 
   6   7   9       69.76       65.44      8.22 o 
   7   7   9      375.76      395.23     15.01 o 
   8   7   9      146.53      153.47     10.95 o 
   9   7   9      161.06      138.42     10.95 o 
  10   7   9        4.53        4.59      7.45 o 
  11   7   9       81.39       86.31     10.38 o 
  12   7   9       48.44       61.46      9.70 o 
  13   7   9       15.85       38.36      9.52 o 
  14   7   9      284.85      277.97     14.58 o 
  15   7   9       64.23       77.92     10.53 o 
 -20   8   9        0.99       -9.43     10.25 o 
 -19   8   9        1.27       -5.99     10.07 o 
 -18   8   9       31.30       40.41     14.19 o 
 -17   8   9       25.33       21.69     13.77 o 
 -16   8   9       26.32       32.88     10.30 o 
 -15   8   9       37.88       30.36     15.54 o 
 -14   8   9      137.13      140.25      9.67 o 
 -13   8   9      268.53      259.17     21.29 o 
 -12   8   9       68.86       57.37      7.71 o 
 -11   8   9      303.59      305.47     12.58 o 
 -10   8   9        1.00       -5.28      5.66 o 
  -9   8   9      231.36      223.67     15.94 o 
  -8   8   9       10.04        3.78      5.46 o 
  -7   8   9       35.79       36.92     11.06 o 
  -6   8   9        0.48       -1.14      5.21 o 
  -5   8   9       20.86       30.97      8.31 o 
  -4   8   9      496.25      479.12     13.41 o 
  -3   8   9      306.69      333.02     13.79 o 
  -2   8   9      250.67      268.66     15.14 o 
  -1   8   9      969.54     1008.06     26.57 o 
   0   8   9        5.76       -1.67      5.51 o 
   1   8   9      645.91      703.14     17.74 o 
   2   8   9      362.71      387.06     13.48 o 
   3   8   9      932.65      933.51     19.95 o 
   4   8   9      168.56      173.04     10.87 o 
   5   8   9      148.76      175.30     10.99 o 
   6   8   9       68.73       58.92      8.51 o 
   7   8   9      101.91       96.31      9.75 o 
   8   8   9       65.73       67.81      9.02 o 
   9   8   9      295.41      287.20     14.59 o 
  10   8   9       74.93       84.85     10.33 o 
  11   8   9      456.47      506.83     18.12 o 
  12   8   9      231.86      234.73     14.73 o 
  13   8   9      841.97      870.85     26.07 o 
  14   8   9      274.83      315.64     15.57 o 
 -19   9   9       26.92       44.59     12.02 o 
 -18   9   9       27.30       22.94     10.72 o 
 -17   9   9       59.59       48.00     11.34 o 
 -16   9   9       28.49       26.06     10.04 o 
 -15   9   9       19.37       17.20      7.22 o 
 -14   9   9      196.04      200.71     11.36 o 
 -13   9   9       73.12       82.80      8.92 o 
 -12   9   9      176.93      157.45     10.68 o 
 -11   9   9       49.26       53.08      7.69 o 
 -10   9   9      290.94      259.07     12.08 o 
  -9   9   9       79.53       73.00      8.09 o 
  -8   9   9       93.46       82.17      9.72 o 
  -7   9   9        2.11       -2.79      5.59 o 
  -6   9   9       48.61       50.16      7.21 o 
  -5   9   9        0.22       -5.38      5.38 o 
  -4   9   9      216.29      189.16     10.12 o 
  -3   9   9        9.40       12.81      6.53 o 
  -2   9   9      799.16      802.68     24.31 o 
  -1   9   9        2.45        2.12      6.28 o 
   0   9   9      432.11      423.66     15.61 o 
   1   9   9       42.12       35.83      7.23 o 
   2   9   9      163.92      174.93     12.08 o 
   3   9   9       19.50       25.35      7.09 o 
   4   9   9      657.79      708.94     18.37 o 
   5   9   9       30.68       29.28      7.42 o 
   6   9   9       33.32       35.52      7.97 o 
   7   9   9       13.78       11.54      7.67 o 
   8   9   9      132.06      131.04     11.28 o 
   9   9   9       36.37       31.14      9.83 o 
  10   9   9      367.76      342.40     20.39 o 
  11   9   9      142.38      143.48     12.65 o 
  12   9   9      285.26      300.03     16.43 o 
  13   9   9        8.69       14.42      9.23 o 
  14   9   9      116.26      120.74     12.73 o 
 -18  10   9        0.07        2.31     10.11 o 
 -17  10   9       14.11       25.15     12.09 o 
 -16  10   9        0.80       -6.94      7.70 o 
 -15  10   9        1.02       -5.59      6.91 o 
 -14  10   9       16.97       11.06      8.42 o 
 -13  10   9       48.52       49.77      8.44 o 
 -12  10   9        0.47        3.38      6.81 o 
 -11  10   9      187.39      182.33     11.38 o 
 -10  10   9        2.00       -0.93      6.46 o 
  -9  10   9       51.70       41.44      7.61 o 
  -8  10   9       15.54       12.37      6.36 o 
  -7  10   9        0.29       -2.27      6.12 o 
  -6  10   9       12.61        7.67      6.13 o 
  -5  10   9       92.92       98.45     10.49 o 
  -4  10   9       83.78       77.36      8.13 o 
  -3  10   9        1.40       -2.81      6.15 o 
  -2  10   9       11.10       14.32      7.47 o 
  -1  10   9      180.66      188.19     12.68 o 
   0  10   9        0.24       -1.88      5.97 o 
   1  10   9       77.62       66.39     13.01 o 
   2  10   9      221.69      235.45     12.59 o 
   3  10   9      151.52      170.59     29.19 o 
   4  10   9       76.31       74.03     11.51 o 
   5  10   9       63.96       50.94      8.79 o 
   6  10   9       68.18       61.02      9.06 o 
   7  10   9       11.04        8.04      7.70 o 
   8  10   9       57.51       77.56     12.39 o 
   9  10   9       52.22       40.42      9.62 o 
  10  10   9        8.58       24.04      9.17 o 
  11  10   9       76.41       56.21     10.67 o 
  12  10   9      127.33      124.22     12.76 o 
  13  10   9       88.88      102.68     12.53 o 
 -17  11   9       26.27       24.85     10.89 o 
 -16  11   9       38.47       26.07      9.57 o 
 -15  11   9       49.99       49.75      8.70 o 
 -14  11   9      159.53      147.64     12.40 o 
 -13  11   9       77.12       76.71     12.36 o 
 -12  11   9      494.55      494.75     19.81 o 
 -11  11   9       43.75       37.13      8.28 o 
 -10  11   9      364.81      351.74     14.60 o 
  -9  11   9        3.54       -6.47      6.47 o 
  -8  11   9      110.62      103.36      9.39 o 
  -7  11   9       18.64        2.50      8.24 o 
  -6  11   9       20.49       18.25      6.86 o 
  -5  11   9       73.20       77.10      8.51 o 
  -4  11   9       74.67       64.67      8.30 o 
  -3  11   9      145.44      140.07     11.56 o 
  -2  11   9      373.97      361.95     15.35 o 
  -1  11   9        0.56       -6.55      6.55 o 
   0  11   9      717.62      711.50     21.89 o 
   1  11   9       97.44      102.05      9.96 o 
   2  11   9      772.81      810.48     20.24 o 
   3  11   9       73.94       62.81     14.79 o 
   4  11   9      222.59      228.46     13.36 o 
   5  11   9       36.22       34.42      8.66 o 
   6  11   9      160.20      145.42     11.91 o 
   7  11   9       56.47       38.36      9.38 o 
   8  11   9      202.75      190.82     13.57 o 
   9  11   9      148.03      148.89     12.72 o 
  10  11   9      367.14      354.96     19.82 o 
  11  11   9        0.25       -5.75      8.64 o 
  12  11   9      381.64      410.35     19.58 o 
 -16  12   9        6.02       11.13      8.95 o 
 -15  12   9        1.13        1.47      8.65 o 
 -14  12   9        8.07       19.57      9.19 o 
 -13  12   9       16.70       17.83      8.24 o 
 -12  12   9        4.07       15.10      8.02 o 
 -11  12   9       12.29       18.01      7.89 o 
 -10  12   9       21.59       19.36      7.66 o 
  -9  12   9        7.31        3.04      6.97 o 
  -8  12   9       14.55        9.70      7.05 o 
  -7  12   9       46.24       30.16      8.58 o 
  -6  12   9       68.37       84.04      9.36 o 
  -5  12   9      137.69      145.39     14.27 o 
  -4  12   9       45.78       39.82      8.00 o 
  -3  12   9       19.82       14.83      7.28 o 
  -2  12   9        1.13       -7.00      7.00 o 
  -1  12   9        0.04        8.81     10.10 o 
   0  12   9       84.07       81.71     11.11 o 
   1  12   9       67.53       83.22     17.07 o 
   2  12   9        2.07        7.51      7.24 o 
   3  12   9       47.76       42.85     10.43 o 
   4  12   9       34.12       42.95      9.11 o 
   5  12   9       35.11       28.13      8.80 o 
   6  12   9        7.76        3.43      8.23 o 
   7  12   9      117.06      133.50     12.33 o 
   8  12   9       77.87       77.92     11.07 o 
   9  12   9        9.26       -7.55      8.71 o 
  10  12   9       65.69       61.59     10.98 o 
 -14  13   9       11.43       11.10      9.27 o 
 -13  13   9       62.07       72.52     10.19 o 
 -12  13   9       61.17       59.94      9.61 o 
 -11  13   9       27.81       39.70      8.87 o 
 -10  13   9       19.04       13.28      7.82 o 
  -9  13   9       13.09        5.37      7.80 o 
  -8  13   9       63.80       56.16      9.00 o 
  -7  13   9        0.91        2.76      7.06 o 
  -6  13   9       67.25       60.47     11.55 o 
  -5  13   9       11.20        7.14      7.10 o 
  -4  13   9      121.31      109.81     10.22 o 
  -3  13   9       14.87       11.54      7.53 o 
  -2  13   9      287.75      258.57     15.06 o 
  -1  13   9      117.11      101.82     11.27 o 
   0  13   9      386.52      406.47     31.91 o 
   1  13   9       32.82        8.58      9.45 o 
   2  13   9      343.13      349.26     19.14 o 
   3  13   9        1.35       -2.34      7.72 o 
   4  13   9        1.60       -2.86      8.05 o 
   5  13   9       15.85       18.46      8.94 o 
   6  13   9       28.12       25.52      9.34 o 
   7  13   9        3.92        2.37      8.92 o 
   8  13   9      127.68      110.76     12.93 o 
   9  13   9       70.18       94.99     12.48 o 
 -12  14   9       10.85       12.27      8.67 o 
 -11  14   9       49.25       41.41      9.39 o 
 -10  14   9        2.91        3.40      7.88 o 
  -9  14   9       23.67       29.77      8.55 o 
  -8  14   9        0.32        3.10      7.39 o 
  -7  14   9       14.22        8.11      7.70 o 
  -6  14   9       11.06       -3.60      7.31 o 
  -5  14   9        8.31       -5.59      7.33 o 
  -4  14   9       22.57       11.10      7.80 o 
  -3  14   9       54.82       46.16      9.97 o 
  -2  14   9       19.48       14.59      8.65 o 
  -1  14   9      236.70      199.89     14.93 o 
   0  14   9       20.64       18.97      8.77 o 
   1  14   9      184.64      178.44     15.36 o 
   2  14   9        1.31        3.24      9.96 o 
   3  14   9       16.32        9.51      9.85 o 
   4  14   9        4.58        3.63      8.80 o 
   5  14   9        0.77        2.52      8.64 o 
   6  14   9        5.21       29.86      9.89 o 
   7  14   9        2.21      -12.81     17.92 o 
  -9  15   9       78.40       79.77     10.88 o 
  -8  15   9        4.09        7.24      8.14 o 
  -7  15   9       46.13       36.86      9.14 o 
  -6  15   9        0.63        5.15      7.77 o 
  -5  15   9        1.60       -1.48      7.53 o 
  -4  15   9       13.93       18.32      8.51 o 
  -3  15   9       15.80       13.78      8.25 o 
  -2  15   9        1.62        1.26      9.95 o 
  -1  15   9        1.92       -0.42      8.54 o 
   0  15   9        6.12        6.58      8.76 o 
   1  15   9       12.70       20.51     10.46 o 
   2  15   9      100.49       71.00     12.84 o 
   3  15   9        0.04        7.42     10.34 o 
   4  15   9      121.96      126.41     15.10 o 
 -21   0  10        2.69       11.27     17.61 o 
 -20   0  10       48.62       32.93     18.55 o 
 -19   0  10       98.88      102.38     21.34 o 
 -18   0  10      343.92      379.30     30.57 o 
 -17   0  10       66.52       76.64     18.24 o 
 -16   0  10      181.12      154.72     20.48 o 
 -15   0  10      437.64      448.73     28.23 o 
 -14   0  10       17.43       10.74     12.27 o 
 -13   0  10       11.92       11.77     10.88 o 
 -12   0  10        8.69       -0.51      9.69 o 
 -11   0  10       54.23       59.85     11.51 o 
 -10   0  10       15.37       23.57      8.94 o 
  -9   0  10      148.46      104.95     11.91 o 
  -8   0  10      355.28      378.94     16.95 o 
  -7   0  10      673.06      642.62     20.23 o 
  -6   0  10      178.04      173.12     10.88 o 
  -2   0  10        0.32        6.81      5.36 o 
  -1   0  10     1536.19     1669.09     36.85 o 
   0   0  10      460.99      435.12     17.43 o 
   1   0  10        7.11        7.60      7.10 o 
   2   0  10       42.47       53.65      9.76 o 
   3   0  10       95.71       83.38     10.02 o 
   4   0  10      857.91      907.07     42.92 o 
   5   0  10      748.46      829.53     25.15 o 
   6   0  10      255.95      227.29     15.95 o 
   7   0  10     1035.96      937.06     33.24 o 
   8   0  10      658.96      648.28     24.10 o 
   9   0  10      418.57      387.09     29.95 o 
  10   0  10      228.57      242.67     18.52 o 
  11   0  10      370.74      373.38     21.92 o 
  12   0  10      234.31      227.73     18.79 o 
  13   0  10      605.76      523.14     43.15 o 
  14   0  10      137.74      142.13     17.07 o 
  15   0  10      140.07      137.32     17.76 o 
 -21   1  10       19.36        9.73     10.68 o 
 -20   1  10        1.95       12.68     10.66 o 
 -19   1  10       65.81       57.60     11.47 o 
 -18   1  10        0.12       15.98      9.69 o 
 -17   1  10      142.41      174.06     13.80 o 
 -16   1  10       36.35       26.42      9.13 o 
 -15   1  10        8.73       10.41      8.39 o 
 -14   1  10        2.24        4.14      7.33 o 
 -13   1  10       14.03       23.77      7.19 o 
 -12   1  10       16.19       17.62      6.60 o 
 -11   1  10        0.06       11.14      5.97 o 
 -10   1  10       69.42       88.55      7.87 o 
  -9   1  10       58.69       71.04      6.84 o 
  -8   1  10      101.00      115.63     11.05 o 
  -7   1  10        0.27        3.18      5.52 o 
  -6   1  10      261.60      254.62     17.29 o 
  -5   1  10        5.09        6.56      6.10 o 
  -4   1  10      463.16      497.37     24.01 o 
  -3   1  10       77.84       64.02      7.44 o 
  -2   1  10      228.96      248.25     14.84 o 
  -1   1  10        0.64       -6.35      6.35 o 
   0   1  10       15.94       10.73      4.52 o 
   1   1  10        6.44       16.82      5.79 o 
   2   1  10        6.90        1.62      5.06 o 
   3   1  10       18.45        8.45      5.50 o 
   4   1  10        6.68       -1.75      5.77 o 
   5   1  10        3.12       -5.53      5.53 o 
   6   1  10       44.36       30.02      6.72 o 
   7   1  10       13.06       14.30      6.71 o 
   8   1  10       73.96       95.21      8.96 o 
   9   1  10      528.69      517.91     20.40 o 
  10   1  10      103.63       97.77      9.65 o 
  11   1  10        0.33        7.46      7.11 o 
  12   1  10       22.43       15.85      8.12 o 
  13   1  10       62.37       64.10     10.05 o 
  14   1  10       92.69       80.56     10.60 o 
  15   1  10        4.18        6.90      8.28 o 
 -21   2  10        0.53       -2.65     10.18 o 
 -20   2  10       24.39       19.47     10.71 o 
 -19   2  10       38.47       38.29     11.24 o 
 -18   2  10      124.83      124.79     17.37 o 
 -17   2  10       61.43       79.02     11.39 o 
 -16   2  10       69.58       85.30     11.15 o 
 -15   2  10      189.41      193.06     18.42 o 
 -14   2  10       80.60       77.96      9.81 o 
 -13   2  10       72.80       74.28     14.97 o 
 -12   2  10        0.82        9.45      6.59 o 
 -11   2  10      221.71      246.45     11.82 o 
 -10   2  10       34.13       32.43      6.32 o 
  -9   2  10      355.80      344.91     12.79 o 
  -8   2  10      373.62      380.95     13.31 o 
  -7   2  10      162.22      171.79     10.46 o 
  -6   2  10      189.02      200.59     19.28 o 
  -5   2  10      440.49      400.66     12.51 o 
  -4   2  10      116.76      130.23      9.95 o 
  -3   2  10      211.66      210.66      9.99 o 
  -2   2  10       42.22       34.94      6.30 o 
  -1   2  10      700.51      706.17     28.45 o 
   0   2  10        0.17        0.90      5.22 o 
   1   2  10      485.04      504.33     24.47 o 
   2   2  10       10.23        7.22      4.79 o 
   3   2  10     1175.67     1196.96     20.42 o 
   4   2  10      232.41      237.87     10.59 o 
   5   2  10      976.53      995.48     19.67 o 
   6   2  10       84.33       81.29      8.32 o 
   7   2  10      869.40      822.15     18.85 o 
   8   2  10      113.51      123.83      9.81 o 
   9   2  10       99.40       85.60      9.05 o 
  10   2  10       35.51       33.49      7.89 o 
  11   2  10        4.37        1.67      7.04 o 
  12   2  10       87.50       95.16     10.29 o 
  13   2  10      144.85      140.43     12.01 o 
  14   2  10        0.07       -0.50      8.17 o 
  15   2  10       43.37       42.78      9.51 o 
 -21   3  10       49.81       36.24     14.22 o 
 -20   3  10        0.69       -7.33      9.61 o 
 -19   3  10      127.68       82.37     21.09 o 
 -18   3  10       24.24       22.75     15.17 o 
 -17   3  10      202.56      217.83     16.63 o 
 -16   3  10      277.55      296.61     23.89 o 
 -15   3  10       78.06       76.94     10.55 o 
 -14   3  10      135.27      157.58     12.07 o 
 -13   3  10       21.78       32.63      8.35 o 
 -12   3  10      225.61      224.81     12.14 o 
 -11   3  10       58.32       69.10     10.36 o 
 -10   3  10        1.23        5.97      5.19 o 
  -9   3  10       52.61       54.60      7.63 o 
  -8   3  10      355.98      380.48     13.23 o 
  -7   3  10      506.99      515.37     16.47 o 
  -6   3  10      181.33      173.08     11.13 o 
  -5   3  10        8.04        4.52      5.65 o 
  -4   3  10      858.19      932.96     28.51 o 
  -3   3  10        4.20       -4.32      5.35 o 
  -2   3  10      445.73      475.31     15.49 o 
  -1   3  10      225.83      227.56     12.27 o 
   0   3  10       64.20       59.25      5.54 o 
   1   3  10      164.56      160.91     10.31 o 
   2   3  10      317.37      326.70     17.75 o 
   3   3  10      136.74      127.75      8.31 o 
   4   3  10      171.39      166.67      9.40 o 
   5   3  10        5.09        1.07      5.66 o 
   6   3  10     1702.11     1740.32     31.55 o 
   7   3  10      158.50      173.49     10.73 o 
   8   3  10      574.87      577.84     16.79 o 
   9   3  10      156.27      153.46     10.57 o 
  10   3  10       11.70        3.43      6.35 o 
  11   3  10        1.74       -6.18      6.18 o 
  12   3  10       62.99       67.14      9.73 o 
  13   3  10        1.25        3.08      7.87 o 
  14   3  10      134.23      130.99     12.75 o 
  15   3  10       26.68       22.32      8.86 o 
 -20   4  10       22.42       19.76     10.90 o 
 -19   4  10       26.41       27.45     10.57 o 
 -18   4  10       30.65       21.64     10.07 o 
 -17   4  10        3.27        1.85      8.94 o 
 -16   4  10       52.86       67.10     14.93 o 
 -15   4  10       79.11       63.13     10.26 o 
 -14   4  10      120.76      130.67     14.57 o 
 -13   4  10       12.00       29.54     10.24 o 
 -12   4  10       22.82       12.88      7.12 o 
 -11   4  10       68.75       68.23      7.54 o 
 -10   4  10       11.57        2.82      5.43 o 
  -9   4  10      319.30      349.77     11.83 o 
  -8   4  10       74.13       97.39      9.51 o 
  -7   4  10      300.18      299.04      9.75 o 
  -6   4  10       14.28       14.03      7.41 o 
  -5   4  10       17.68       10.95      7.10 o 
  -4   4  10       21.58       17.92      8.14 o 
  -3   4  10       32.63       30.86      6.78 o 
  -2   4  10       20.61       19.67      7.07 o 
  -1   4  10       34.19       35.15      5.05 o 
   0   4  10        0.09        2.98      4.43 o 
   1   4  10      419.11      444.80     13.67 o 
   2   4  10       10.98       10.63      5.77 o 
   3   4  10      672.97      707.53     16.64 o 
   4   4  10      203.83      213.42     12.79 o 
   5   4  10       66.62       53.10      7.58 o 
   6   4  10       91.52       62.90      8.21 o 
   7   4  10        5.87       -0.85      6.37 o 
   8   4  10      141.79      126.07     10.04 o 
   9   4  10       76.02       67.93      8.88 o 
  10   4  10        3.51        2.86      8.03 o 
  11   4  10       62.91       44.63      8.08 o 
  12   4  10       16.74        7.35      8.06 o 
  13   4  10       17.71        0.11      7.32 o 
  14   4  10      141.29      145.26     11.43 o 
 -20   5  10       20.47       28.14     10.88 o 
 -19   5  10       44.24       76.97     12.37 o 
 -18   5  10      123.55      123.03     13.38 o 
 -17   5  10       50.64       57.11     10.87 o 
 -16   5  10      105.69       87.23     11.86 o 
 -15   5  10      157.90      161.23     12.99 o 
 -14   5  10      139.59      143.60     16.21 o 
 -13   5  10        2.34       -8.02      8.02 o 
 -12   5  10      308.63      301.81     14.15 o 
 -11   5  10       85.56       79.49      8.59 o 
 -10   5  10      310.68      300.33     12.18 o 
  -9   5  10       89.56       94.55      8.05 o 
  -8   5  10      631.29      647.98     15.09 o 
  -7   5  10      536.42      522.95     13.19 o 
  -6   5  10      257.76      273.00     16.44 o 
  -5   5  10       57.83       44.10      8.71 o 
  -4   5  10      698.73      690.68     20.08 o 
  -3   5  10        2.02       -3.89      5.92 o 
  -2   5  10      824.03      863.27     18.80 o 
  -1   5  10      112.11      107.24      7.05 o 
   0   5  10      244.10      263.46     10.24 o 
   1   5  10       82.08       79.73      7.00 o 
   2   5  10      317.99      340.76     11.94 o 
   3   5  10       86.44       77.19      7.69 o 
   4   5  10      424.35      439.79     13.86 o 
   5   5  10       14.70        3.51      6.31 o 
   6   5  10     1515.75     1584.30     27.15 o 
   7   5  10      115.06      116.23      9.79 o 
   8   5  10      198.13      177.11     11.63 o 
   9   5  10        3.73        5.28      7.03 o 
  10   5  10      250.57      241.66     13.52 o 
  11   5  10        0.10       -0.65      6.92 o 
  12   5  10        4.21       -2.30      7.17 o 
  13   5  10      157.98      166.45     11.90 o 
  14   5  10      221.43      234.07     13.60 o 
 -19   6  10        3.06       15.31     10.41 o 
 -18   6  10       10.12       19.44     10.54 o 
 -17   6  10        5.75       -0.70     12.86 o 
 -16   6  10        6.08        8.86      9.07 o 
 -15   6  10      132.50      138.62     26.00 o 
 -14   6  10        2.26       13.94      8.39 o 
 -13   6  10       15.86        1.84      7.96 o 
 -12   6  10       30.64       32.73      6.19 o 
 -11   6  10        0.44       -2.38      6.07 o 
 -10   6  10       23.39       11.86      6.45 o 
  -9   6  10       70.12       58.00      9.18 o 
  -8   6  10      252.60      257.22     11.23 o 
  -7   6  10      259.58      262.84     10.96 o 
  -6   6  10       23.65       26.81      5.72 o 
  -5   6  10        1.23       -2.38      5.87 o 
  -4   6  10       35.98       30.11      6.38 o 
  -3   6  10        2.49       -5.55      5.55 o 
  -2   6  10      258.15      248.01     10.14 o 
  -1   6  10      177.52      196.84      9.50 o 
   0   6  10       31.35       14.73      5.65 o 
   1   6  10      125.19      136.63      8.73 o 
   2   6  10       19.12       16.25      6.13 o 
   3   6  10        8.27        4.90      5.96 o 
   4   6  10       77.70       89.95     10.71 o 
   5   6  10      111.80      119.05     10.72 o 
   6   6  10        1.32        4.05      6.69 o 
   7   6  10      225.64      226.92     12.58 o 
   8   6  10       59.60       59.92      8.94 o 
   9   6  10       37.30       38.82      9.56 o 
  10   6  10       11.64        6.14      7.74 o 
  11   6  10       35.76       31.28      9.53 o 
  12   6  10       28.02       22.64      8.14 o 
  13   6  10       45.71       40.15      9.08 o 
 -19   7  10       26.71       12.55     10.72 o 
 -18   7  10       20.53       24.53     10.55 o 
 -17   7  10        8.33       12.77      9.76 o 
 -16   7  10        5.09        1.92      8.76 o 
 -15   7  10       83.01       80.11     11.23 o 
 -14   7  10       11.84       10.26      9.62 o 
 -13   7  10      151.73      159.30     10.58 o 
 -12   7  10      138.22      136.21      8.38 o 
 -11   7  10       72.08       67.89      7.96 o 
 -10   7  10      241.16      222.81     11.85 o 
  -9   7  10        7.54       12.77      7.56 o 
  -8   7  10      123.91      108.37     11.33 o 
  -7   7  10       16.16       12.01      5.99 o 
  -6   7  10      208.38      225.44     10.67 o 
  -5   7  10        2.86        4.14      6.46 o 
  -4   7  10      367.38      349.62     12.29 o 
  -3   7  10      168.91      170.54      9.62 o 
  -2   7  10      322.31      341.81     12.23 o 
  -1   7  10      505.00      530.42     22.82 o 
   0   7  10      735.42      805.18     31.52 o 
   1   7  10      313.58      308.59     12.42 o 
   2   7  10      351.84      380.37     13.58 o 
   3   7  10        4.53        6.11      6.27 o 
   4   7  10      287.44      318.27     13.52 o 
   5   7  10       63.32       78.71      8.83 o 
   6   7  10       81.12      113.48     10.05 o 
   7   7  10       47.00       59.57      9.08 o 
   8   7  10       29.09       23.84      7.91 o 
   9   7  10        2.75       12.28      7.90 o 
  10   7  10      604.27      660.57     20.31 o 
  11   7  10        2.39       -7.98      7.98 o 
  12   7  10      775.45      797.44     22.60 o 
  13   7  10       48.95       62.63      9.79 o 
 -18   8  10       33.21       28.63     10.61 o 
 -17   8  10       18.79       24.49     15.00 o 
 -16   8  10        6.39        6.61      9.48 o 
 -15   8  10       35.92       47.48     10.26 o 
 -14   8  10       84.77       95.20     16.54 o 
 -13   8  10       59.94       48.59      7.73 o 
 -12   8  10        7.33       19.34      7.00 o 
 -11   8  10       50.76       25.90      9.29 o 
 -10   8  10       24.92       22.80      6.85 o 
  -9   8  10       35.77       29.52      6.65 o 
  -8   8  10        2.36       -5.71      5.71 o 
  -7   8  10       46.92       37.30      8.78 o 
  -6   8  10       14.03        4.20      5.91 o 
  -5   8  10      430.76      466.40     15.82 o 
  -4   8  10       16.45       17.09      6.35 o 
  -3   8  10      252.57      266.44     12.04 o 
  -2   8  10        3.96       -6.77      6.77 o 
  -1   8  10      380.00      398.86     26.79 o 
   0   8  10      296.93      315.39     15.95 o 
   1   8  10        8.54        9.38      7.38 o 
   2   8  10      105.76      113.19      9.30 o 
   3   8  10       56.70       65.20      8.52 o 
   4   8  10        0.20       -6.20      6.20 o 
   5   8  10        4.68       -6.43      6.43 o 
   6   8  10      201.42      182.52     14.68 o 
   7   8  10       40.59       48.48      8.56 o 
   8   8  10       71.07       86.74     10.96 o 
   9   8  10      282.68      268.12     14.87 o 
  10   8  10       84.32       71.92     10.37 o 
  11   8  10      214.92      225.57     14.68 o 
  12   8  10        2.12        5.16      8.79 o 
 -17   9  10        1.52       -0.79     11.75 o 
 -16   9  10        2.57       -4.25      9.28 o 
 -15   9  10        6.05       21.47      9.85 o 
 -14   9  10       34.31       32.10      7.84 o 
 -13   9  10      132.25      118.55     14.58 o 
 -12   9  10       85.24       91.75      9.39 o 
 -11   9  10      103.97       92.04      9.10 o 
 -10   9  10      136.07      161.13     10.63 o 
  -9   9  10       61.47       54.02      8.00 o 
  -8   9  10       14.93       17.65      6.52 o 
  -7   9  10       18.28       16.17      6.46 o 
  -6   9  10       14.39       15.36      6.33 o 
  -5   9  10        2.31        1.74      6.25 o 
  -4   9  10        0.93        2.44      6.16 o 
  -3   9  10       12.05        5.66      6.76 o 
  -2   9  10       40.98       35.28      8.33 o 
  -1   9  10        1.77        6.86     10.38 o 
   0   9  10      484.81      495.57     17.58 o 
   1   9  10        3.88        8.13      6.82 o 
   2   9  10      549.45      584.86     16.82 o 
   3   9  10       39.31       39.83      9.96 o 
   4   9  10      441.38      473.17     16.02 o 
   5   9  10       50.74       56.05      8.95 o 
   6   9  10        5.47        1.59      7.49 o 
   7   9  10        2.83        0.39      7.61 o 
   8   9  10      178.22      175.00     12.97 o 
   9   9  10      165.96      178.32     14.14 o 
  10   9  10       39.95       30.65     10.73 o 
  11   9  10       19.35       19.43      9.39 o 
 -16  10  10        6.78        1.45      9.97 o 
 -15  10  10       81.48       72.23      9.91 o 
 -14  10  10       74.59       69.88     10.20 o 
 -13  10  10      205.71      181.79     12.04 o 
 -12  10  10      202.44      201.02     15.17 o 
 -11  10  10      270.36      263.54     14.45 o 
 -10  10  10      143.93      148.43     13.30 o 
  -9  10  10      266.24      269.21     12.94 o 
  -8  10  10       47.03       43.52      8.58 o 
  -7  10  10      146.82      149.86     10.32 o 
  -6  10  10        2.46        6.23      6.43 o 
  -5  10  10       47.57       36.32      7.41 o 
  -4  10  10       21.01       21.68      7.37 o 
  -3  10  10       71.56       57.00      8.59 o 
  -2  10  10        9.17       -2.08      7.29 o 
  -1  10  10      161.69      134.71     11.81 o 
   0  10  10        0.21       -6.95      7.74 o 
   1  10  10      423.67      433.97     20.07 o 
   2  10  10        0.63       -6.80      6.89 o 
   3  10  10      679.42      730.60     19.86 o 
   4  10  10       20.48       21.69      8.18 o 
   5  10  10       93.13       90.26     10.17 o 
   6  10  10       15.37       13.78      7.86 o 
   7  10  10      106.02       96.17     10.85 o 
   8  10  10       53.61       52.55      9.95 o 
   9  10  10       99.96       89.53     11.24 o 
  10  10  10        0.20       -5.20      8.86 o 
 -14  11  10        4.60       10.23      8.63 o 
 -13  11  10        0.25       -0.19      7.41 o 
 -12  11  10        6.09       15.36      7.64 o 
 -11  11  10        0.01        4.75      7.41 o 
 -10  11  10        5.59        0.04      7.12 o 
  -9  11  10        0.92       -2.60      6.83 o 
  -8  11  10        5.52        8.80      7.08 o 
  -7  11  10       17.51        5.52      6.96 o 
  -6  11  10       83.18       68.72     11.56 o 
  -5  11  10        1.75        3.40      6.65 o 
  -4  11  10       17.12       18.90      7.72 o 
  -3  11  10        0.11       -3.31      9.05 o 
  -2  11  10       72.53       65.44     10.29 o 
  -1  11  10        0.00       -7.79      7.79 o 
   0  11  10        3.86       -4.82      7.90 o 
   1  11  10       12.86       12.49      8.76 o 
   2  11  10       32.82       35.06     12.69 o 
   3  11  10        0.60       12.07      7.80 o 
   4  11  10       31.87       40.57      8.97 o 
   5  11  10        3.16        2.52      7.98 o 
   6  11  10       29.92       27.15      9.05 o 
   7  11  10       37.05       38.54      9.33 o 
   8  11  10       74.65       47.43     10.40 o 
   9  11  10       32.23       12.30     17.37 o 
 -13  12  10       33.85       39.96      8.92 o 
 -12  12  10       63.17       74.46     13.66 o 
 -11  12  10      121.49      122.61     10.89 o 
 -10  12  10        9.83       20.41      8.09 o 
  -9  12  10      225.21      213.95     12.87 o 
  -8  12  10        4.45        1.90      7.23 o 
  -7  12  10      210.66      218.52     16.59 o 
  -6  12  10       23.81       24.52      7.86 o 
  -5  12  10       41.70       35.24      8.03 o 
  -4  12  10       15.65        9.28      7.39 o 
  -3  12  10      160.07      166.77     12.43 o 
  -2  12  10      126.03      139.16     13.07 o 
  -1  12  10      235.86      249.13     15.97 o 
   0  12  10       48.51       22.42      9.62 o 
   1  12  10      256.12      291.14     17.31 o 
   2  12  10        0.86        3.14      9.31 o 
   3  12  10       93.62       93.97     10.87 o 
   4  12  10       42.61       47.31      9.62 o 
   5  12  10       72.37       83.40     13.76 o 
   6  12  10        2.85        6.22      8.95 o 
   7  12  10       92.25       73.30     12.21 o 
 -10  13  10       20.22       15.01      8.33 o 
  -9  13  10        0.33        1.90      7.41 o 
  -8  13  10       29.69       20.54      8.11 o 
  -7  13  10        2.88       -1.67      7.65 o 
  -6  13  10        0.23       12.05      7.60 o 
  -5  13  10        0.05        1.34      7.41 o 
  -4  13  10        4.60       -7.06      7.06 o 
  -3  13  10        6.32        5.49      7.54 o 
  -2  13  10        2.09        5.71      7.95 o 
  -1  13  10       31.06       21.43      9.77 o 
   0  13  10       38.33       32.71     10.40 o 
   1  13  10        6.63       10.14      9.62 o 
   2  13  10       36.85       51.35     11.52 o 
   3  13  10       14.35       17.25      9.92 o 
   4  13  10       48.53       46.21     11.00 o 
   5  13  10        1.91       23.41     19.23 o 
  -7  14  10       17.05       16.58      8.53 o 
  -6  14  10        3.93        2.79      7.73 o 
  -5  14  10       66.54       54.27      9.69 o 
  -4  14  10        0.39       -0.78      7.63 o 
  -3  14  10       77.59       76.53     10.15 o 
  -2  14  10        7.65        6.42      8.68 o 
  -1  14  10       45.02       59.12     11.72 o 
   0  14  10        3.65       -2.56      9.54 o 
   1  14  10      116.57      129.91     14.46 o 
 -19   1  11       40.62       80.71     14.01 o 
 -18   1  11        2.02       -9.97     10.20 o 
 -17   1  11       73.18       90.25     13.18 o 
 -16   1  11       34.28       30.83     10.83 o 
 -15   1  11       72.61       66.42     11.27 o 
 -14   1  11      160.61      177.54     13.97 o 
 -13   1  11       89.94       85.15     10.89 o 
 -12   1  11       37.35       44.75     14.63 o 
 -11   1  11        1.03        7.15      6.97 o 
 -10   1  11      103.86       94.79      8.83 o 
  -9   1  11        7.19        5.84      9.74 o 
  -8   1  11       15.83       17.90      5.79 o 
  -7   1  11        0.88       -2.74      7.22 o 
  -6   1  11      255.90      254.18     14.65 o 
  -5   1  11      370.68      363.69     16.53 o 
  -4   1  11      292.55      320.63     15.38 o 
  -3   1  11      260.89      275.52     15.07 o 
  -2   1  11      668.22      728.22     20.65 o 
  -1   1  11        8.32       -1.79      4.45 o 
   0   1  11      202.99      209.61      9.53 o 
   1   1  11       21.37       24.67      7.39 o 
   2   1  11      140.27      152.38     13.38 o 
   3   1  11        4.04        2.56      5.93 o 
   4   1  11      527.10      541.74     14.85 o 
   5   1  11      242.69      222.27     11.25 o 
   6   1  11       61.48       48.35      7.81 o 
   7   1  11       31.60       31.15      7.41 o 
   8   1  11      633.81      618.43     17.55 o 
   9   1  11      182.94      177.18     11.83 o 
  10   1  11      502.09      497.01     17.33 o 
  11   1  11       55.64       54.73      9.34 o 
  12   1  11      615.98      614.93     19.52 o 
 -19   2  11       17.68       -0.04     11.46 o 
 -18   2  11       21.44       20.60     17.59 o 
 -17   2  11        5.39       -1.45     10.06 o 
 -16   2  11      156.05      197.82     16.48 o 
 -15   2  11       35.30       34.30     13.02 o 
 -14   2  11        0.34       14.35      8.01 o 
 -13   2  11       58.76       54.73      8.84 o 
 -12   2  11        9.14       17.71     11.46 o 
 -11   2  11       70.04       70.96      8.27 o 
 -10   2  11      114.11      108.37      9.54 o 
  -9   2  11       52.73       44.21      8.45 o 
  -8   2  11        7.46       11.40      5.44 o 
  -7   2  11        7.90        1.58      8.20 o 
  -6   2  11      191.17      201.06     14.89 o 
  -5   2  11       22.85       22.05      7.70 o 
  -4   2  11       91.79       72.82      9.34 o 
  -3   2  11      906.20      970.12     24.76 o 
  -2   2  11       71.63       66.78      9.53 o 
  -1   2  11      165.88      179.58     12.69 o 
   0   2  11      133.65      135.24     14.24 o 
   1   2  11      384.43      397.59     13.14 o 
   2   2  11       11.76        8.53      5.97 o 
   3   2  11        0.56        0.69      5.99 o 
   4   2  11       30.53       17.00      6.91 o 
   5   2  11        1.61       -3.58      6.67 o 
   6   2  11       33.20       25.02      7.35 o 
   7   2  11       51.82       49.81      8.04 o 
   8   2  11        1.06        4.65      7.05 o 
   9   2  11      129.52      117.79     10.44 o 
  10   2  11        1.95        8.70      9.78 o 
  11   2  11      398.79      376.24     18.76 o 
  12   2  11        0.02       -4.77      7.85 o 
 -18   3  11       11.99       23.14     10.22 o 
 -17   3  11       13.50       29.58      9.94 o 
 -16   3  11        6.80        4.00      8.72 o 
 -15   3  11        6.34       21.78      8.78 o 
 -14   3  11       19.84       24.32      8.41 o 
 -13   3  11        7.90       13.79      7.84 o 
 -12   3  11       81.42       91.50     15.48 o 
 -11   3  11       27.99       29.47      7.08 o 
 -10   3  11       69.92       90.22     12.98 o 
  -9   3  11      115.46      102.36      8.56 o 
  -8   3  11       32.99       47.10      8.42 o 
  -7   3  11        0.87        3.93      8.86 o 
  -6   3  11       44.72       41.39      8.08 o 
  -5   3  11        1.96        4.26      6.51 o 
  -4   3  11       19.01       22.44      6.49 o 
  -3   3  11       66.92       84.66      8.27 o 
  -2   3  11      124.56       99.47      8.62 o 
  -1   3  11        1.21        0.07      6.65 o 
   0   3  11      427.81      483.59     13.38 o 
   1   3  11       13.30       17.78      6.05 o 
   2   3  11      628.11      629.50     18.92 o 
   3   3  11       48.16       44.56     12.40 o 
   4   3  11      831.45      860.94     34.17 o 
   5   3  11       97.68      106.67     10.10 o 
   6   3  11      535.61      531.68     17.28 o 
   7   3  11      312.23      321.08     13.87 o 
   8   3  11       33.93       52.48      8.33 o 
   9   3  11       78.44       87.44      9.73 o 
  10   3  11        7.31        7.64      7.65 o 
  11   3  11        0.08       -4.84      7.65 o 
  12   3  11       31.45       32.73      9.36 o 
 -18   4  11       32.02       46.99     11.27 o 
 -17   4  11       34.96       66.20     19.81 o 
 -16   4  11      128.85      114.23     12.16 o 
 -15   4  11        6.31        4.93      8.55 o 
 -14   4  11        2.29        4.68     11.04 o 
 -13   4  11      335.53      367.40     33.05 o 
 -12   4  11       36.23       36.69      8.10 o 
 -11   4  11      235.83      231.97     16.76 o 
 -10   4  11      124.71      111.30      8.26 o 
  -9   4  11       51.39       48.67     13.04 o 
  -8   4  11      124.20      128.83     21.29 o 
  -7   4  11        1.06       -6.44      6.73 o 
  -6   4  11      205.59      229.68     13.37 o 
  -5   4  11        8.16       14.39      7.38 o 
  -4   4  11        5.55        6.13      7.07 o 
  -3   4  11      440.14      467.88     18.74 o 
  -2   4  11        1.22       -2.34      8.24 o 
  -1   4  11      328.82      325.93     10.51 o 
   0   4  11      120.27      142.97      8.17 o 
   1   4  11      632.21      646.94     15.13 o 
   2   4  11        0.67        5.38      5.78 o 
   3   4  11      186.88      175.10     13.24 o 
   4   4  11        0.83        3.56      6.24 o 
   5   4  11      612.05      649.67     21.99 o 
   6   4  11      628.47      636.94     17.69 o 
   7   4  11      135.68      127.44     17.58 o 
   8   4  11      199.86      180.24     12.88 o 
   9   4  11       59.98       50.72      9.09 o 
  10   4  11        7.13        4.36      7.56 o 
  11   4  11      235.35      240.02     14.23 o 
  12   4  11        2.90       10.68      8.59 o 
 -18   5  11        1.65        7.66     10.02 o 
 -17   5  11        1.19       12.01      9.69 o 
 -16   5  11        3.17       13.28     12.35 o 
 -15   5  11        4.17        2.61      8.33 o 
 -14   5  11       25.34       34.25     11.84 o 
 -13   5  11        1.30       15.73      8.09 o 
 -12   5  11       10.62       18.47      7.63 o 
 -11   5  11        3.84        2.67      6.30 o 
 -10   5  11        6.28       -1.55      5.86 o 
  -9   5  11        0.08        8.08      6.00 o 
  -8   5  11      464.06      456.38     13.13 o 
  -7   5  11       11.12        3.12      5.60 o 
  -6   5  11       81.81      103.51     10.95 o 
  -5   5  11      138.27      170.24     12.60 o 
  -4   5  11       42.36       42.96     11.56 o 
  -3   5  11       33.18       23.52     14.06 o 
  -2   5  11       41.75       42.42      8.30 o 
  -1   5  11       22.18       32.51      6.36 o 
   0   5  11        0.30        3.47      5.32 o 
   1   5  11       10.80        8.78      7.24 o 
   2   5  11      185.75      210.21     19.64 o 
   3   5  11       18.72       27.64      6.79 o 
   4   5  11        3.89        5.73      6.38 o 
   5   5  11       48.67       45.96      7.99 o 
   6   5  11      134.54      151.57     10.82 o 
   7   5  11       56.45       47.98      8.37 o 
   8   5  11        4.46        2.56      7.27 o 
   9   5  11      119.46      112.43     16.74 o 
  10   5  11       17.43       20.35      9.76 o 
  11   5  11        3.45        1.71      8.88 o 
 -17   6  11       21.62       44.96     10.55 o 
 -16   6  11        9.64        4.49      9.02 o 
 -15   6  11        1.88        2.73      8.42 o 
 -14   6  11       25.23       20.12     15.83 o 
 -13   6  11       54.19       56.89     10.92 o 
 -12   6  11       14.89        6.22      7.53 o 
 -11   6  11       27.11       29.54      6.09 o 
 -10   6  11       62.22       75.66      8.26 o 
  -9   6  11      132.56      130.30     10.52 o 
  -8   6  11      100.74       99.79      8.39 o 
  -7   6  11      167.71      167.98      9.30 o 
  -6   6  11        4.01       -5.20      5.20 o 
  -5   6  11      212.39      217.00      9.87 o 
  -4   6  11        2.87       -3.84      5.20 o 
  -3   6  11      190.37      203.15      9.87 o 
  -2   6  11      311.81      311.36     11.64 o 
  -1   6  11       66.82       72.17      7.23 o 
   0   6  11      103.37       94.35      8.55 o 
   1   6  11      175.68      189.47     17.81 o 
   2   6  11       59.29       85.51      9.91 o 
   3   6  11      132.60      150.65     11.11 o 
   4   6  11       39.53       38.63      7.73 o 
   5   6  11      177.75      178.97     15.40 o 
   6   6  11        3.47       -4.18      7.00 o 
   7   6  11      162.77      179.33     12.20 o 
   8   6  11       19.75       23.86      8.48 o 
   9   6  11      441.34      452.03     17.01 o 
  10   6  11        4.67       10.86      8.18 o 
 -16   7  11        0.10        3.01      9.13 o 
 -15   7  11       10.47       20.43     10.60 o 
 -14   7  11       14.47       28.72      9.31 o 
 -13   7  11       10.66       16.87      8.49 o 
 -12   7  11        0.34        3.15      5.84 o 
 -11   7  11       48.26       45.80      8.10 o 
 -10   7  11       19.72       29.21      7.43 o 
  -9   7  11        2.27       13.72      6.69 o 
  -8   7  11        4.61        9.00      6.41 o 
  -7   7  11       18.80       21.09      6.43 o 
  -6   7  11       36.79       35.55      9.42 o 
  -5   7  11       51.38       56.76      7.31 o 
  -4   7  11      139.53      130.97      9.00 o 
  -3   7  11       82.20       72.48      7.69 o 
  -2   7  11      215.71      217.06     10.92 o 
  -1   7  11      276.43      269.49     12.99 o 
   0   7  11        3.81       -3.10      6.02 o 
   1   7  11        6.11        4.31      6.35 o 
   2   7  11       30.48       28.20      7.23 o 
   3   7  11       37.32       38.20      7.54 o 
   4   7  11        3.25        0.87      6.76 o 
   5   7  11        4.48       -1.53      6.94 o 
   6   7  11        2.96        6.80      8.45 o 
   7   7  11       11.55        7.78      7.80 o 
   8   7  11      230.65      251.31     14.44 o 
   9   7  11       50.78       52.65      9.88 o 
  10   7  11       67.30       62.08     10.80 o 
 -15   8  11       13.10        6.05     10.58 o 
 -14   8  11        8.36       13.94      8.91 o 
 -13   8  11        2.86        2.70      6.82 o 
 -12   8  11       31.87       33.72      7.07 o 
 -11   8  11       12.19       20.14      7.68 o 
 -10   8  11       45.83       40.23      8.40 o 
  -9   8  11       19.01       17.56      7.28 o 
  -8   8  11        6.87        8.74      6.78 o 
  -7   8  11      168.97      165.05     10.55 o 
  -6   8  11       19.08       24.88      6.92 o 
  -5   8  11       85.73       94.43      8.66 o 
  -4   8  11        2.82        3.70      7.65 o 
  -3   8  11        0.92       -3.28      5.97 o 
  -2   8  11        7.48        2.42      6.42 o 
  -1   8  11      159.24      180.56     12.06 o 
   0   8  11       82.58       57.91      8.91 o 
   1   8  11      289.23      287.41     13.12 o 
   2   8  11      150.68      141.93     10.38 o 
   3   8  11      330.23      372.94     14.78 o 
   4   8  11       38.03       43.53      9.83 o 
   5   8  11      283.65      273.66     29.87 o 
   6   8  11        3.69       -0.96      7.67 o 
   7   8  11      109.86      115.26     11.23 o 
   8   8  11        5.27       11.74     11.45 o 
   9   8  11      163.00      188.56     13.75 o 
 -14   9  11       11.45       13.09     12.12 o 
 -13   9  11       74.19       66.25      9.04 o 
 -12   9  11        5.92       16.24      7.47 o 
 -11   9  11       37.76       50.02      9.18 o 
 -10   9  11       31.30       32.03      8.34 o 
  -9   9  11       73.31       69.54     10.35 o 
  -8   9  11      112.79       92.33     15.57 o 
  -7   9  11        3.03        5.46      6.95 o 
  -6   9  11      267.03      279.01     13.21 o 
  -5   9  11       12.92       13.13      8.37 o 
  -4   9  11       84.90       81.57      8.92 o 
  -3   9  11        5.99       -2.64      6.56 o 
  -2   9  11       36.64       45.57      8.05 o 
  -1   9  11       95.45      101.93     12.57 o 
   0   9  11       61.50       52.99      9.17 o 
   1   9  11       90.48       82.25     10.04 o 
   2   9  11       41.97       26.09      7.96 o 
   3   9  11        4.90        6.18      7.23 o 
   4   9  11       35.05       22.66      8.21 o 
   5   9  11        4.93       13.75      8.12 o 
   6   9  11      104.18       98.72     10.90 o 
   7   9  11        9.67       22.02      8.79 o 
   8   9  11      125.62      129.43     27.14 o 
 -13  10  11        6.31        0.16      8.73 o 
 -12  10  11        4.56        0.16      7.39 o 
 -11  10  11       10.10       12.10      7.33 o 
 -10  10  11        6.09       12.58      7.24 o 
  -9  10  11       27.25       40.49      8.85 o 
  -8  10  11        5.11       12.83      7.89 o 
  -7  10  11        9.36        2.40      7.39 o 
  -6  10  11        0.08       -2.01      7.13 o 
  -5  10  11        4.34       -0.55      7.07 o 
  -4  10  11       13.41       18.90      7.70 o 
  -3  10  11        4.34        1.20      7.14 o 
  -2  10  11       78.44       86.79      9.69 o 
  -1  10  11       57.42       59.06     10.03 o 
   0  10  11       14.39       12.15      8.09 o 
   1  10  11        4.73        0.74      8.15 o 
   2  10  11        3.33        6.75      7.55 o 
   3  10  11      113.12      106.21     10.74 o 
   4  10  11        1.32        8.82      8.19 o 
   5  10  11       58.79       49.69      9.52 o 
   6  10  11        7.34        4.75      8.26 o 
 -11  11  11      109.25      113.23     11.26 o 
 -10  11  11       63.12       63.28      9.29 o 
  -9  11  11       68.21       64.81      9.20 o 
  -8  11  11      121.67      126.11     14.94 o 
  -7  11  11       66.92       70.62      9.98 o 
  -6  11  11       90.05       93.77     15.19 o 
  -5  11  11        2.45       -5.71      7.35 o 
  -4  11  11       30.09       36.17      8.53 o 
  -3  11  11        2.91       -1.33      7.41 o 
  -2  11  11       22.66       26.70     10.68 o 
  -1  11  11       17.51       30.04     11.71 o 
   0  11  11       31.69       47.49     10.03 o 
   1  11  11       19.48       17.96      9.30 o 
   2  11  11      205.67      214.45     18.63 o 
   3  11  11       18.48       11.52      8.30 o 
   4  11  11      237.98      246.71     14.83 o 
  -8  12  11        8.73       10.40     14.28 o 
  -7  12  11        8.65       -4.70      8.05 o 
  -6  12  11        0.04        2.37      8.36 o 
  -5  12  11        2.90       -1.64      7.87 o 
  -4  12  11        0.62       -6.53      7.73 o 
  -3  12  11       12.38        2.06      8.22 o 
  -2  12  11        8.29        7.74      8.30 o 
  -1  12  11       10.92       12.15      9.10 o 
   0  12  11        0.04       22.22      9.77 o 
   1  12  11       16.47        6.10      9.28 o 
 -16   0  12       51.20       36.09     16.01 o 
 -15   0  12       18.94       -4.12     13.07 o 
 -14   0  12      271.99      299.53     23.94 o 
 -13   0  12       16.58       25.25     12.64 o 
 -12   0  12      191.85      189.48     18.20 o 
 -11   0  12       45.37       42.11     11.84 o 
 -10   0  12      170.20      177.07     15.22 o 
  -9   0  12       84.62       83.39     11.31 o 
  -8   0  12        4.84        1.26      7.73 o 
  -7   0  12       33.83       32.52      7.82 o 
  -3   0  12        6.86        5.53      6.56 o 
  -2   0  12      307.80      302.68     14.46 o 
  -1   0  12      163.90      150.49     12.46 o 
   0   0  12      387.69      433.24     18.15 o 
   1   0  12       30.17       20.87      8.64 o 
   2   0  12       34.14       49.23     24.65 o 
   3   0  12      222.16      273.33     16.94 o 
   4   0  12        1.68       -6.79      8.75 o 
   5   0  12       13.66       10.15      9.63 o 
   6   0  12       13.66       25.16     10.52 o 
   7   0  12      293.28      318.27     20.65 o 
   8   0  12      166.09      163.38     16.37 o 
   9   0  12      693.17      711.49     43.66 o 
 -16   1  12        4.13      -15.47     15.47 o 
 -15   1  12       28.71       28.36      9.97 o 
 -14   1  12        0.13       -2.81      8.55 o 
 -13   1  12        2.95        0.92      8.13 o 
 -12   1  12        0.94       -5.91      7.52 o 
 -11   1  12       18.89       20.52     10.60 o 
 -10   1  12       65.78       56.15      8.11 o 
  -9   1  12       13.93       18.50      6.55 o 
  -8   1  12       63.27       44.98      9.92 o 
  -7   1  12        7.98        5.29      7.57 o 
  -6   1  12        2.03        2.07      7.33 o 
  -5   1  12        4.52       12.80      7.74 o 
  -4   1  12       13.37       13.20      6.94 o 
  -3   1  12      198.54      217.14     14.09 o 
  -2   1  12       21.86        8.84      7.67 o 
  -1   1  12       91.86      100.05     14.51 o 
   0   1  12       45.29       36.44      6.53 o 
   1   1  12       14.97        5.39      9.82 o 
   2   1  12       34.89       35.99      8.44 o 
   3   1  12        0.03       -1.20      6.22 o 
   4   1  12       28.52       15.01      6.72 o 
   5   1  12       84.65       94.44      9.29 o 
   6   1  12        4.13        2.26      6.91 o 
   7   1  12        2.94        2.32      7.08 o 
   8   1  12        4.54       -4.72      7.06 o 
   9   1  12        2.03        4.44      9.60 o 
 -16   2  12       13.55        8.52      9.71 o 
 -15   2  12       24.14       37.65     10.27 o 
 -14   2  12      128.01      115.43     12.22 o 
 -13   2  12       27.92       26.56     14.52 o 
 -12   2  12      212.93      191.21     12.87 o 
 -11   2  12       38.59       40.43      8.32 o 
 -10   2  12      294.04      312.04     17.21 o 
  -9   2  12        0.57        0.85      9.54 o 
  -8   2  12       67.87       66.40     11.95 o 
  -7   2  12        1.57        3.21      8.87 o 
  -6   2  12       38.37       38.49      9.62 o 
  -5   2  12        0.80        2.09      7.93 o 
  -4   2  12      113.53      133.09     13.09 o 
  -3   2  12        3.84       -8.37     10.18 o 
  -2   2  12       37.95       42.09     16.56 o 
  -1   2  12      193.66      208.13     14.51 o 
   0   2  12      117.49      127.24     12.84 o 
   1   2  12      138.64      147.37      9.42 o 
   2   2  12        2.82        2.40      6.46 o 
   3   2  12      412.72      447.92     15.59 o 
   4   2  12      112.49      121.70      9.62 o 
   5   2  12       87.24      100.93      9.39 o 
   6   2  12      116.99      114.93      9.95 o 
   7   2  12       55.22       58.97      8.89 o 
   8   2  12      144.53      145.16     15.29 o 
   9   2  12       61.57       74.35     14.16 o 
 -16   3  12        2.02        2.72     14.27 o 
 -15   3  12       66.58       84.40     15.88 o 
 -14   3  12       13.58        5.07      9.30 o 
 -13   3  12      112.47      106.77     11.89 o 
 -12   3  12       66.07       62.23     10.06 o 
 -11   3  12      363.29      376.85     24.48 o 
 -10   3  12       71.12       76.45      9.13 o 
  -9   3  12       12.38        9.48     11.22 o 
  -8   3  12       90.44      102.45     14.48 o 
  -7   3  12       49.86       60.30     12.48 o 
  -6   3  12       13.78       10.01      9.41 o 
  -5   3  12        3.21       12.25      9.60 o 
  -4   3  12       16.90        7.33      9.44 o 
  -3   3  12      220.93      221.16     14.89 o 
  -2   3  12       77.75       63.89     10.52 o 
  -1   3  12       65.76       71.01     11.22 o 
   0   3  12      466.44      434.92     13.52 o 
   1   3  12       29.74       27.99      6.81 o
[truncated: 10,302 more chars]
